# Supplementary material for: Application of CT-based foundational artificial intelligence and radiomics models for prediction of survival for lung cancer patients treated on the NRG/RTOG 0617 clinical trial
Source: BJR Open. 2024 Nov 6;6(1):tzae038. doi: 10.1093/bjro/tzae038 (PMC11576354; doi:10.1093/bjro/tzae038)
Supplement: tzae038_Supplementary_Data [file tzae038_supplementary_data.xlsx]

## Sheet: Sheet1
																															Table 4. Table presents a comprehensive survival analysis results from both the single model and the ensemble model evaluated using 5-repeat 10-fold cross-validation and independent testing. The analysis includes models built using generalized linear model with LASSO penalty (LASSO), Random Forest (RF), and Support Vector Machine (SVM) algorithms
Table 1: This table presents the Cox proportional hazards results for all dose analysis, showing significant (p-value ≤ 0.05) clinical, foundational AI, and radiomics features.										Table 2: This table presents the Cox proportional hazards results for high dose analysis arm, showing significant (p-value ≤ 0.05) clinical, foundational AI and radiomics features.											Table 3: This table presents the Cox proportional hazards results for low dose analysis arm, showing significant (p-value ≤ 0.05) clinical, foundational AI and radiomics features.										Note: * represents no improvement of results when compared to single model.
variable	hazard_ratios	p_value	CI_lower_95%	CI_upper_95%	concordance_index					variable	hazard_ratios	p_value	CI_lower_95%	CI_upper_95%	concordance_index						variable	hazard_ratios	p_value	CI_lower_95%	CI_upper_95%	concordance_index					Arm	All dose												High dose
Chemotherapy	0.559	0	0.412	0.758	0.551					age	1.041	0	1.018	1.064	0.608						lad_v15gy_gteg10	1.895	0.014	1.137	3.157	0.553					Algorithm	LASSO				SVM				RF				LASSO				SVM
V5 heart percentage	1.007	0	1.004	1.011	0.577					Chemotherapy	0.406	0.002	0.231	0.714	0.549						V5 heart percentage	1.009	0.005	1.003	1.016	0.591					Evaluation	AUC
V30 heart percentage	1.01	0	1.005	1.016	0.555					V5 heart percentage	1.008	0.011	1.002	1.014	0.581						V30 heart percentage	1.012	0.005	1.004	1.021	0.58					Dataset	CV	95% CI	Testing	95% CI	CV	95% CI	Testing	95% CI	CV	95% CI	Testing	95% CI	CV	95% CI	Testing	95% CI	CV	95% CI
grade 3 esophagitis	1.735	0	1.275	2.36	0.536					V30 heart percentage	1.011	0.037	1.001	1.021	0.548						PTV volume	1.001	0.037	1	1.001	0.56					Clinical	0.66	0.63-0.68	0.67	0.58-0.76	0.64	0.61-0.67	0.65	0.55-0.74	0.71	0.68-0.73	0.62	0.52-0.71	0.71	0.68-0.74	0.61	0.44-0.77	0.68	0.65-0.72
PTV volume_log	1.475	0	1.218	1.787	0.569					PTV volume	1.001	0.029	1	1.001	0.595						PTV volume_log	1.466	0.012	1.087	1.977	0.561					Radiomics	0.6	0.57-0.63	0.59	0.5-0.69	0.61	0.58-0.64	0.59	0.5-0.69	0.6	0.57-0.63	0.64	0.54-0.73	0.62	0.59-0.66	0.62	0.45-0.78	0.61	0.57-0.64
Grade 5 toxicity	6.255	0	3.478	11.246	0.525					PTV volume_log	1.561	0.004	1.155	2.11	0.59						V5 lung percentage	1.02	0.003	1.007	1.033	0.571					Foundational AI	0.72	0.70-0.75	0.59	0.50-0.69	0.67	0.67-0.70	0.64	0.55-0.73	0.68	0.65-0.70	0.63	0.54-0.73	0.85	0.83-0.88	0.66	0.49-0.82	0.75	0.72-0.78
Heart mean dose	1.022	0	1.011	1.033	0.572					dmax_ptv	0.931	0	0.906	0.958	0.517						V20 lung percentage	1.027	0.039	1.001	1.053	0.541					Clinical + foundational AI	*	*	*	*	*	*	*	*	0.74	0.72-0.77	0.67	0.58-0.76	*	*	*	*	*	*
Heart median dose	1.02	0	1.01	1.03	0.579					V100 PTV percentage	0.984	0.003	0.973	0.994	0.533						V20 esophagus percentage	1.014	0.024	1.002	1.026	0.584					Clinical + radiomics	0.66	0.64-0.69	0.61	0.52-0.71	0.67	0.64-0.7	0.62	0.53-0.71	0.68	0.66-0.71	0.66	0.57-0.75	0.73	0.69-0.76	0.61	0.44-0.79	0.71	0.68-0.75
Left anterior descending coronary artery mean dose	1.017	0	1.008	1.025	0.569					V95 PTV percentage	1.419	0.013	1.078	1.869	0.456						V60 esophagus percentage	1.014	0.026	1.002	1.026	0.562					Clinical + radiomics + foundational AI	*	*	*	*	*	*	*	*	*	*	*	*	*	*	*	*	*	*
V95 PTV percentage	0.993	0.002	0.988	0.997	0.534					V5 lung percentage	1.015	0.013	1.003	1.027	0.575						Grade 5 toxicity	3.307	0.005	1.442	7.588	0.525
V5 lung percentage	1.012	0.002	1.005	1.02	0.553					Heart mean dose	1.023	0.016	1.004	1.043	0.578						Heart mean dose	1.026	0.002	1.01	1.042	0.586
Left anterior descending coronary artery maximum dose	1.009	0.002	1.003	1.016	0.555					Heart minumum dose	1.101	0.014	1.019	1.189	0.572						Heart median dose	1.023	0.001	1.009	1.038	0.597
Left anterior descending coronary artery minimum dose	1.029	0.003	1.01	1.049	0.576					Heart median dose	1.023	0.012	1.005	1.042	0.587						Ipsilateral lung mean dose	1.029	0.006	1.008	1.051	0.556
Left anterior descending coronary artery median dose	1.01	0.003	1.003	1.016	0.564					Ipsilateral lung maximum dose	0.981	0.026	0.964	0.998	0.539						Ipsilateral lung median dose	1.02	0.002	1.007	1.032	0.581
lad_v15gy_gteg10	1.6	0.004	1.162	2.203	0.541					PTV maximum dose	0.981	0.028	0.964	0.998	0.524						Left anterior descending coronary artery maximum dose	1.012	0.006	1.004	1.021	0.578
Grade 3 pneumonitis	2	0.004	1.253	3.192	0.524					PTV mean dose	0.98	0.024	0.964	0.997	0.521						Left anterior descending coronary artery mean dose	1.017	0.005	1.005	1.03	0.589
PTV volume	1.001	0.005	1	1.001	0.567					PTV median dose	0.98	0.023	0.964	0.997	0.518						Left anterior descending coronary artery minimum dose	1.05	0.011	1.011	1.09	0.59
Ipsilateral lung median dose	1.011	0.006	1.003	1.019	0.55					Left anterior descending coronary artery mean dose	1.016	0.031	1.001	1.031	0.56						Left anterior descending coronary artery median dose	1.009	0.049	1	1.019	0.578
Heart minumum dose	1.076	0.007	1.02	1.135	0.563					morph_3D_scale1_Fmorph_com	1.001	0.002	1	1.002	0.488						texture_glrlm_3Dmrg_scale1_algoFBS_bin64_Frlm_rlnu	1	0.002	1	1	0.583
Ipsilateral lung mean dose	1.019	0.007	1.005	1.033	0.541					texture_ngldm_3D_scale1_algoFBS_bin64_Fngl_hdlge	1.109	0.002	1.039	1.183	0.547						texture_glrlm_3Dmrg_scale2_algoFBS_bin64_Frlm_rlnu	1	0.002	1	1	0.584
V100 PTV percentage	0.994	0.011	0.99	0.999	0.525					morph_3D_scale1_Fmorph_diam	1.01	0.003	1.003	1.016	0.587						texture_glszm_3D_scale1_algoFBN_bin64_Fszm_glnu	1.001	0.002	1	1.001	0.592
60vs70	0.739	0.013	0.583	0.938	0.541					texture_ngldm_3D_scale1_algoFBS_bin128_Fngl_hdlge	1.026	0.007	1.007	1.045	0.547						texture_glszm_3D_scale2_algoFBN_bin64_Fszm_glnu	1.003	0.002	1.001	1.005	0.593
V20 lung percentage	1.017	0.021	1.003	1.031	0.534					texture_ngldm_3D_scale2_algoFBS_bin128_Fngl_hdlge	1.052	0.007	1.014	1.092	0.553						texture_gldzm_3D_scale1_algoFBN_bin64_Fdzm_glnu	1.001	0.002	1	1.001	0.592
Grade 3 pulmonary	1.357	0.035	1.022	1.802	0.535					morph_3D_scale1_Fmorph_pca_major	1.008	0.008	1.002	1.014	0.564						texture_gldzm_3D_scale2_algoFBN_bin64_Fdzm_glnu	1.003	0.002	1.001	1.005	0.593
Grade 3 toxicity	1.389	0.043	1.011	1.908	0.521					texture_ngldm_3D_scale1_algoFBS_bin32_Fngl_hdlge	1.451	0.008	1.102	1.91	0.533						texture_glrlm_3Dmrg_scale1_algoFBS_bin32_Frlm_rlnu	1	0.003	1	1	0.586
Smoking history	1.079	0.046	1.001	1.164	0.534					stats_3D_scale1_Fstat_cov	0.989	0.012	0.981	0.998	0.51						texture_glrlm_3Dmrg_scale2_algoFBS_bin128_Frlm_rlnu	1	0.003	1	1	0.58
morph_3D_scale1_Fmorph_area	1	0.002	1	1	0.564					texture_ngldm_3D_scale1_algoFBN_bin32_Fngl_hdlge	1.581	0.013	1.103	2.265	0.561						texture_glszm_3D_scale1_algoFBN_bin128_Fszm_zsnu	1	0.003	1	1	0.583
morph_3D_scale1_Fmorph_diam	1.007	0.002	1.003	1.012	0.549					texture_ngldm_3D_scale2_algoFBS_bin64_Fngl_hdlge	1.202	0.013	1.04	1.39	0.554						texture_glszm_3D_scale2_algoFBN_bin32_Fszm_glnu	1.003	0.003	1.001	1.005	0.584
morph_3D_scale1_Fmorph_pca_minor	1.011	0.002	1.004	1.019	0.573					morph_3D_scale1_Fmorph_area	1	0.015	1	1	0.586						texture_glszm_3D_scale2_algoFBN_bin128_Fszm_zsnu	1	0.003	1	1	0.583
texture_glrlm_3Dmrg_scale1_algoFBS_bin32_Frlm_rlnu	1	0.003	1	1	0.57					texture_glcm_3Dmrg_scale2_algoFBS_bin128_Fcm_corr	11.376	0.017	1.537	84.177	0.584						texture_gldzm_3D_scale2_algoFBN_bin32_Fdzm_glnu	1.003	0.003	1.001	1.005	0.584
texture_glszm_3D_scale1_algoFBN_bin64_Fszm_glnu	1	0.003	1	1.001	0.574					stats_3D_scale2_Fstat_energy	1	0.017	1	1	0.574						texture_gldzm_3D_scale2_algoFBN_bin128_Fdzm_zdnu	1	0.003	1	1.001	0.585
texture_glszm_3D_scale2_algoFBN_bin32_Fszm_glnu	1.002	0.003	1.001	1.003	0.572					stats_3D_scale1_Fstat_energy	1	0.018	1	1	0.574						intHist_3D_scale1_algoFBS_bin128_Fih_min_grad_gl	1.698	0.003	1.193	2.417	0.553
texture_gldzm_3D_scale1_algoFBN_bin64_Fdzm_glnu	1	0.003	1	1.001	0.574					texture_glcm_3Dmrg_scale2_algoFBS_bin64_Fcm_corr	12.318	0.018	1.535	98.861	0.58						texture_glrlm_3Dmrg_scale1_algoFBN_bin32_Frlm_rlnu	1	0.004	1	1	0.592
texture_gldzm_3D_scale2_algoFBN_bin32_Fdzm_glnu	1.002	0.003	1.001	1.003	0.572					stats_3D_scale2_Fstat_qcod	0.973	0.022	0.95	0.996	0.559						texture_glrlm_3Dmrg_scale1_algoFBS_bin128_Frlm_rlnu	1	0.004	1	1	0.581
texture_gldzm_3D_scale2_algoFBN_bin128_Fdzm_zdnu	1	0.003	1	1	0.569					texture_glszm_3D_scale2_algoFBN_bin32_Fszm_zsnu_norm	0.011	0.023	0	0.54	0.574						texture_glrlm_3Dmrg_scale2_algoFBS_bin32_Frlm_rlnu	1	0.004	1	1	0.587
morph_3D_scale1_Fmorph_pca_least	1.01	0.004	1.003	1.017	0.561					texture_glrlm_3Dmrg_scale1_algoFBS_bin32_Frlm_rlnu	1	0.024	1	1	0.574						texture_glszm_3D_scale2_algoFBN_bin64_Fszm_zsnu	1	0.004	1	1	0.576
texture_glrlm_3Dmrg_scale2_algoFBS_bin32_Frlm_rlnu	1	0.004	1	1	0.571					morph_3D_scale1_Fmorph_sph_dispr	2.838	0.025	1.141	7.057	0.552						texture_glszm_3D_scale1_algoFBN_bin64_Fszm_zsnu	1	0.005	1	1	0.573
texture_glszm_3D_scale1_algoFBN_bin128_Fszm_zsnu	1	0.004	1	1	0.568					morph_3D_scale1_Fmorph_asphericity	2.838	0.025	1.141	7.057	0.552						texture_glszm_3D_scale2_algoFBS_bin32_Fszm_glnu	1.003	0.005	1.001	1.005	0.578
texture_glszm_3D_scale2_algoFBN_bin64_Fszm_glnu	1.002	0.004	1.001	1.003	0.576					texture_glszm_3D_scale2_algoFBN_bin32_Fszm_sze	0.004	0.025	0	0.503	0.574						texture_gldzm_3D_scale1_algoFBN_bin128_Fdzm_zdnu	1	0.005	1	1	0.584
texture_glszm_3D_scale2_algoFBN_bin128_Fszm_zsnu	1	0.004	1	1	0.572					texture_glcm_3Dmrg_scale2_algoFBS_bin32_Fcm_corr	11.064	0.027	1.323	92.496	0.575						texture_gldzm_3D_scale2_algoFBS_bin32_Fdzm_glnu	1.003	0.005	1.001	1.005	0.578
texture_gldzm_3D_scale2_algoFBN_bin64_Fdzm_glnu	1.002	0.004	1.001	1.003	0.576					texture_glrlm_3Dmrg_scale2_algoFBS_bin32_Frlm_rlnu	1	0.027	1	1	0.578						texture_glrlm_3Dmrg_scale2_algoFBN_bin32_Frlm_rlnu	1	0.006	1	1	0.589
texture_ngtdm_3D_scale2_algoFBN_bin128_Fngt_busyness	3.084	0.004	1.425	6.677	0.573					texture_glcm_3Dmrg_scale2_algoFBN_bin32_Fcm_corr	10.825	0.028	1.29	90.843	0.575						texture_glszm_3D_scale1_algoFBN_bin128_Fszm_glnu	1	0.006	1	1.001	0.596
texture_glcm_3Dmrg_scale1_algoFBS_bin128_Fcm_inv_diff_mom_norm	*	0.005	*	*	*					texture_glcm_3Dmrg_scale2_algoFBN_bin64_Fcm_corr	10.779	0.029	1.281	90.697	0.577						texture_gldzm_3D_scale1_algoFBN_bin128_Fdzm_glnu	1	0.006	1	1.001	0.596
texture_glrlm_3Dmrg_scale1_algoFBN_bin32_Frlm_rlnu	1	0.005	1	1	0.571					texture_glcm_3Dmrg_scale2_algoFBN_bin128_Fcm_corr	10.82	0.029	1.284	91.156	0.577						texture_ngldm_3D_scale2_algoFBN_bin64_Fngl_dcnu	1	0.006	1	1	0.585
texture_glrlm_3Dmrg_scale1_algoFBS_bin64_Frlm_rlnu	1	0.005	1	1	0.567					texture_ngldm_3D_scale1_algoFBN_bin64_Fngl_hdlge	5.35	0.029	1.189	24.071	0.556						texture_ngldm_3D_scale2_algoFBN_bin128_Fngl_dcnu	1	0.006	1	1	0.587
texture_glrlm_3Dmrg_scale2_algoFBS_bin64_Frlm_rlnu	1	0.005	1	1	0.568					texture_glcm_3Dmrg_scale1_algoFBS_bin64_Fcm_corr	*	0.03	*	*	*						morph_3D_scale1_Fmorph_diam	1.008	0.007	1.002	1.014	0.555
texture_glrlm_3Dmrg_scale2_algoFBS_bin128_Frlm_rlnu	1	0.005	1	1	0.572					texture_glszm_3D_scale2_algoFBN_bin64_Fszm_glnu	1.002	0.033	1	1.004	0.583						stats_3D_scale1_Fstat_energy	1	0.007	1	1	0.574
texture_glszm_3D_scale2_algoFBN_bin64_Fszm_zsnu	1	0.005	1	1	0.567					texture_gldzm_3D_scale2_algoFBN_bin64_Fdzm_glnu	1.002	0.033	1	1.004	0.583						texture_gldzm_3D_scale2_algoFBN_bin64_Fdzm_zdnu	1.001	0.007	1	1.001	0.583
texture_glszm_3D_scale2_algoFBS_bin32_Fszm_glnu	1.002	0.005	1.001	1.003	0.567					texture_glszm_3D_scale2_algoFBS_bin32_Fszm_zsnu_norm	0.01	0.034	0	0.711	0.576						texture_ngtdm_3D_scale2_algoFBS_bin64_Fngt_busyness	1.021	0.007	1.006	1.036	0.571
texture_gldzm_3D_scale1_algoFBN_bin128_Fdzm_zdnu	1	0.005	1	1	0.566					texture_glrlm_3Dmrg_scale1_algoFBN_bin32_Frlm_rlnu	1	0.035	1	1	0.576						texture_glszm_3D_scale1_algoFBN_bin32_Fszm_glnu	1.001	0.008	1	1.001	0.574
texture_gldzm_3D_scale2_algoFBN_bin64_Fdzm_zdnu	1	0.005	1	1.001	0.568					texture_glszm_3D_scale1_algoFBN_bin64_Fszm_sze	0.005	0.035	0	0.693	0.573						texture_glszm_3D_scale1_algoFBS_bin32_Fszm_zsnu	1	0.008	1	1	0.578
texture_gldzm_3D_scale2_algoFBS_bin32_Fdzm_glnu	1.002	0.005	1.001	1.003	0.567					texture_glszm_3D_scale1_algoFBN_bin64_Fszm_zsnu_norm	0.014	0.035	0	0.741	0.573						texture_gldzm_3D_scale1_algoFBN_bin32_Fdzm_glnu	1.001	0.008	1	1.001	0.574
texture_ngtdm_3D_scale2_algoFBN_bin64_Fngt_busyness	1.321	0.005	1.089	1.603	0.572					texture_glcm_3Dmrg_scale1_algoFBS_bin32_Fcm_corr	*	0.036	*	*	*						stats_3D_scale2_Fstat_energy	1	0.008	1	1	0.574
texture_ngtdm_3D_scale2_algoFBN_bin128_Fngt_strength	0.965	0.005	0.942	0.989	0.566					texture_glcm_3Dmrg_scale1_algoFBS_bin128_Fcm_corr	*	0.036	*	*	*						morph_3D_scale1_Fmorph_area	1	0.009	1	1	0.564
texture_ngtdm_3D_scale2_algoFBS_bin32_Fngt_strength	0.321	0.005	0.144	0.712	0.558					morph_3D_scale1_Fmorph_integ_int	1	0.037	1	1	0.571						morph_3D_scale1_Fmorph_pca_minor	1.013	0.009	1.003	1.022	0.576
stats_3D_scale1_Fstat_energy	1	0.006	1	1	0.563					texture_glcm_3Dmrg_scale1_algoFBN_bin128_Fcm_corr	*	0.037	*	*	*						texture_glszm_3D_scale2_algoFBN_bin32_Fszm_zsnu	1	0.009	1	1	0.567
texture_glcm_3Dmrg_scale1_algoFBS_bin64_Fcm_inv_diff_mom_norm	*	0.006	*	*	*					texture_glszm_3D_scale2_algoFBS_bin32_Fszm_sze	0.005	0.037	0	0.719	0.576						texture_ngtdm_3D_scale2_algoFBN_bin64_Fngt_strength	0.86	0.009	0.767	0.964	0.575
texture_glrlm_3Dmrg_scale2_algoFBN_bin32_Frlm_rlnu	1	0.006	1	1	0.571					texture_glcm_3Dmrg_scale1_algoFBN_bin32_Fcm_corr	*	0.038	*	*	*						texture_ngtdm_3D_scale2_algoFBN_bin128_Fngt_strength	0.958	0.009	0.928	0.989	0.575
texture_glszm_3D_scale1_algoFBN_bin32_Fszm_glnu	1	0.006	1	1.001	0.559					texture_glcm_3Dmrg_scale1_algoFBN_bin64_Fcm_corr	*	0.038	*	*	*						texture_glrlm_3Dmrg_scale1_algoFBN_bin64_Frlm_rlnu	1	0.01	1	1	0.588
texture_gldzm_3D_scale1_algoFBN_bin32_Fdzm_glnu	1	0.006	1	1.001	0.559					texture_gldzm_3D_scale2_algoFBN_bin128_Fdzm_zdnu	1	0.038	1	1.001	0.577						texture_glrlm_3Dmrg_scale1_algoFBS_bin64_Frlm_glnu	1	0.01	1	1	0.577
texture_ngldm_3D_scale2_algoFBN_bin32_Fngl_dcnu	1	0.006	1	1	0.565					texture_ngldm_3D_scale2_algoFBN_bin128_Fngl_dcnu	1	0.038	1	1	0.577						texture_glszm_3D_scale1_algoFBS_bin32_Fszm_glnu	1.001	0.01	1	1.001	0.568
texture_ngldm_3D_scale2_algoFBN_bin64_Fngl_dcnu	1	0.006	1	1	0.567					texture_glszm_3D_scale1_algoFBN_bin32_Fszm_zsnu_norm	0.017	0.04	0	0.834	0.577						texture_gldzm_3D_scale1_algoFBS_bin32_Fdzm_glnu	1.001	0.01	1	1.001	0.568
texture_ngldm_3D_scale2_algoFBN_bin128_Fngl_dcnu	1	0.006	1	1	0.569					texture_gldzm_3D_scale1_algoFBS_bin128_Fdzm_zdnu	1.003	0.04	1	1.006	0.523						texture_glrlm_3Dmrg_scale2_algoFBN_bin64_Frlm_rlnu	1	0.011	1	1	0.584
stats_3D_scale2_Fstat_energy	1	0.006	1	1	0.563					texture_ngldm_3D_scale2_algoFBN_bin64_Fngl_dcnu	1	0.04	1	1	0.576						texture_glszm_3D_scale2_algoFBS_bin32_Fszm_zsnu	1	0.011	1	1.001	0.573
texture_glszm_3D_scale1_algoFBN_bin64_Fszm_zsnu	1	0.007	1	1	0.561					texture_glcm_3Dmrg_scale2_algoFBS_bin128_Fcm_info_corr2	8.624	0.041	1.087	68.398	0.574						texture_glszm_3D_scale2_algoFBS_bin64_Fszm_glnu	1.003	0.011	1.001	1.005	0.565
texture_glszm_3D_scale1_algoFBS_bin32_Fszm_zsnu	1	0.007	1	1	0.551					texture_glszm_3D_scale2_algoFBN_bin128_Fszm_zsnu	1	0.042	1	1	0.577						texture_gldzm_3D_scale2_algoFBN_bin128_Fdzm_zd_entr	1.584	0.011	1.112	2.256	0.568
texture_glszm_3D_scale2_algoFBN_bin32_Fszm_zs_entr	2.309	0.007	1.26	4.231	0.563					texture_glrlm_3Dmrg_scale2_algoFBN_bin32_Frlm_rlnu	1	0.044	1	1	0.578						texture_gldzm_3D_scale2_algoFBS_bin64_Fdzm_glnu	1.003	0.011	1.001	1.005	0.565
texture_gldzm_3D_scale1_algoFBS_bin64_Fdzm_zdnu	1.001	0.007	1	1.002	0.54					texture_glrlm_3Dmrg_scale2_algoFBS_bin64_Frlm_rlnu	1	0.044	1	1	0.577						texture_ngtdm_3D_scale2_algoFBN_bin32_Fngt_strength	0.577	0.011	0.377	0.882	0.572
texture_ngtdm_3D_scale1_algoFBS_bin32_Fngt_strength	0.018	0.007	0.001	0.341	0.553					texture_glszm_3D_scale1_algoFBN_bin32_Fszm_sze	0.016	0.046	0	0.922	0.577						texture_ngtdm_3D_scale2_algoFBN_bin64_Fngt_busyness	1.528	0.011	1.101	2.12	0.567
texture_ngtdm_3D_scale2_algoFBN_bin32_Fngt_busyness	1.068	0.007	1.018	1.121	0.572					texture_glszm_3D_scale1_algoFBN_bin64_Fszm_glnu	1	0.048	1	1.001	0.574						texture_ngtdm_3D_scale2_algoFBN_bin128_Fngt_busyness	5.551	0.011	1.493	20.643	0.569
texture_ngtdm_3D_scale2_algoFBS_bin64_Fngt_strength	0.017	0.007	0.001	0.336	0.558					texture_gldzm_3D_scale1_algoFBN_bin64_Fdzm_glnu	1	0.048	1	1.001	0.574						texture_ngtdm_3D_scale2_algoFBS_bin128_Fngt_strength	0	0.011	0	0.013	0.558
texture_ngldm_3D_scale1_algoFBN_bin32_Fngl_ldhge	0.975	0.007	0.957	0.993	0.551					texture_ngldm_3D_scale1_algoFBN_bin128_Fngl_dcnu	1	0.048	1	1	0.576						texture_glszm_3D_scale1_algoFBN_bin32_Fszm_zsnu	1	0.012	1	1	0.563
intHist_3D_scale1_algoFBS_bin64_Fih_max	1.16	0.007	1.041	1.292	0.555					texture_glcm_3Dmrg_scale1_algoFBS_bin128_Fcm_info_corr2	*	0.05	*	*	*						texture_glszm_3D_scale2_algoFBS_bin128_Fszm_zs_entr	1.666	0.012	1.117	2.485	0.583
texture_glrlm_3Dmrg_scale1_algoFBS_bin128_Frlm_rlnu	1	0.008	1	1	0.564					FDM_features_1661	2.474	0	1.505	4.068	0.624						texture_gldzm_3D_scale2_algoFBN_bin128_Fdzm_zdnu_norm	0.006	0.012	0	0.33	0.572
texture_glszm_3D_scale1_algoFBS_bin32_Fszm_glnu	1	0.008	1	1.001	0.55					FDM_features_2110	3.874	0	2.03	7.393	0.626						texture_ngtdm_3D_scale2_algoFBN_bin32_Fngt_busyness	1.11	0.012	1.023	1.204	0.565
texture_gldzm_3D_scale1_algoFBS_bin32_Fdzm_glnu	1	0.008	1	1.001	0.55					FDM_features_2714	1.464	0	1.203	1.781	0.63						texture_ngldm_3D_scale1_algoFBN_bin32_Fngl_dcnu_norm	0	0.012	0	0.021	0.546
texture_ngtdm_3D_scale1_algoFBN_bin128_Fngt_busyness	1.236	0.008	1.056	1.446	0.571					FDM_features_3061	1.976	0	1.356	2.881	0.632						texture_ngldm_3D_scale1_algoFBN_bin128_Fngl_dcnu	1	0.012	1	1	0.587
texture_ngtdm_3D_scale2_algoFBN_bin64_Fngt_strength	0.889	0.008	0.816	0.969	0.566					FDM_features_3564	2.344	0	1.505	3.649	0.633						texture_glrlm_3Dmrg_scale1_algoFBS_bin128_Frlm_glnu	1	0.013	1	1	0.575
morph_3D_scale1_Fmorph_av	0.008	0.009	0	0.304	0.551					FDM_features_3673	1.574	0	1.226	2.019	0.635						texture_gldzm_3D_scale1_algoFBN_bin64_Fdzm_zdnu	1	0.013	1	1	0.577
texture_glcm_3Dmrg_scale1_algoFBS_bin32_Fcm_inv_diff_mom_norm	*	0.009	*	*	*					FDM_features_114	3.421	0.001	1.661	7.046	0.609						texture_ngtdm_3D_scale2_algoFBS_bin64_Fngt_strength	0.005	0.013	0	0.336	0.565
texture_glrlm_3Dmrg_scale1_algoFBN_bin64_Frlm_rlnu	1	0.009	1	1	0.574					FDM_features_171	3.059	0.001	1.566	5.976	0.589						morph_3D_scale1_Fmorph_comp_2	0.097	0.014	0.015	0.627	0.553
texture_glrlm_3Dmrg_scale1_algoFBN_bin128_Frlm_rlnu	1	0.009	1	1	0.574					FDM_features_292	2.71	0.001	1.503	4.885	0.615						texture_glszm_3D_scale2_algoFBN_bin128_Fszm_glnu	1.002	0.014	1	1.003	0.579
texture_gldzm_3D_scale1_algoFBS_bin128_Fdzm_zd_entr	1.24	0.009	1.056	1.456	0.56					FDM_features_560	0.5	0.001	0.331	0.754	0.595						texture_gldzm_3D_scale2_algoFBN_bin32_Fdzm_zdnu	1.001	0.014	1	1.001	0.573
texture_gldzm_3D_scale2_algoFBN_bin128_Fdzm_zd_entr	1.444	0.009	1.096	1.901	0.554					FDM_features_614	0.139	0.001	0.042	0.463	0.614						texture_gldzm_3D_scale2_algoFBN_bin128_Fdzm_glnu	1.002	0.014	1	1.003	0.579
texture_ngtdm_3D_scale1_algoFBN_bin64_Fngt_busyness	1.053	0.009	1.013	1.094	0.57					FDM_features_957	1.941	0.001	1.317	2.862	0.61						texture_ngtdm_3D_scale1_algoFBS_bin64_Fngt_busyness	1.003	0.014	1.001	1.006	0.569
texture_ngtdm_3D_scale1_algoFBS_bin64_Fngt_strength	0	0.009	0	0.023	0.552					FDM_features_1005	4.319	0.001	1.795	10.39	0.591						texture_ngldm_3D_scale2_algoFBN_bin32_Fngl_dcnu	1	0.014	1	1	0.572
texture_ngtdm_3D_scale2_algoFBN_bin128_Fngt_contrast	0.598	0.009	0.406	0.881	0.531					FDM_features_1046	1.702	0.001	1.24	2.336	0.61						stats_3D_scale2_Fstat_cov	1.01	0.014	1.002	1.018	0.523
texture_ngldm_3D_scale1_algoFBN_bin128_Fngl_dcnu	1	0.009	1	1	0.571					FDM_features_1401	1.671	0.001	1.227	2.277	0.636						intHist_3D_scale2_algoFBS_bin128_Fih_min_grad_gl	1.445	0.014	1.078	1.937	0.55
texture_ngldm_3D_scale2_algoFBN_bin32_Fngl_ldhge	0.988	0.009	0.979	0.997	0.54					FDM_features_1443	3.045	0.001	1.552	5.977	0.601						texture_glrlm_3Dmrg_scale1_algoFBN_bin128_Frlm_rlnu	1	0.015	1	1	0.58
texture_glcm_3Dmrg_scale2_algoFBS_bin128_Fcm_inv_diff_mom_norm	*	0.01	*	*	*					FDM_features_1963	1.683	0.001	1.231	2.299	0.583						texture_glrlm_3Dmrg_scale2_algoFBS_bin64_Frlm_glnu	1	0.015	1	1	0.574
texture_glrlm_3Dmrg_scale2_algoFBN_bin64_Frlm_rlnu	1	0.01	1	1	0.572					FDM_features_2812	2.185	0.001	1.39	3.434	0.613						texture_glszm_3D_scale2_algoFBS_bin64_Fszm_zsnu	1.001	0.015	1	1.001	0.575
texture_glrlm_3Dmrg_scale2_algoFBN_bin128_Frlm_rlnu	1	0.01	1	1	0.572					FDM_features_2822	2.059	0.001	1.32	3.211	0.602						texture_gldzm_3D_scale1_algoFBN_bin128_Fdzm_zdnu_norm	0	0.015	0	0.205	0.574
texture_glszm_3D_scale1_algoFBN_bin32_Fszm_z_perc	0.007	0.01	0	0.307	0.553					FDM_features_3530	1.599	0.001	1.224	2.09	0.635						texture_gldzm_3D_scale1_algoFBS_bin128_Fdzm_zd_entr	1.301	0.015	1.053	1.607	0.591
texture_gldzm_3D_scale1_algoFBN_bin32_Fdzm_z_perc	0.007	0.01	0	0.307	0.553					FDM_features_3685	0.232	0.001	0.097	0.557	0.637						texture_ngtdm_3D_scale1_algoFBS_bin128_Fngt_coarseness	0	0.015	0		0.565
texture_glcm_3Dmrg_scale1_algoFBN_bin64_Fcm_contrast	0.986	0.011	0.975	0.997	0.549					FDM_features_3806	1.941	0.001	1.325	2.842	0.622						texture_ngtdm_3D_scale2_algoFBS_bin32_Fngt_strength	0.262	0.015	0.089	0.77	0.556
texture_glcm_3Dmrg_scale1_algoFBN_bin128_Fcm_contrast	0.996	0.011	0.994	0.999	0.549					FDM_features_4010	3.393	0.001	1.669	6.896	0.595						texture_ngtdm_3D_scale1_algoFBS_bin128_Fngt_strength	0	0.016	0	0	0.55
texture_glcm_3Dmrg_scale2_algoFBN_bin32_Fcm_contrast	0.976	0.011	0.958	0.994	0.539					FDM_features_567	1.647	0.002	1.2	2.261	0.626						texture_ngtdm_3D_scale2_algoFBS_bin128_Fngt_coarseness	0	0.016	0	0	0.566
texture_glcm_3Dmrg_scale2_algoFBN_bin64_Fcm_contrast	0.994	0.011	0.989	0.999	0.539					FDM_features_948	1.651	0.002	1.207	2.257	0.603						texture_ngtdm_3D_scale1_algoFBN_bin128_Fngt_busyness	1.405	0.017	1.063	1.856	0.566
texture_glcm_3Dmrg_scale2_algoFBN_bin128_Fcm_contrast	0.998	0.011	0.997	1	0.539					FDM_features_1367	0.26	0.002	0.11	0.615	0.613						morph_3D_scale1_Fmorph_comp_1	0	0.018	0	0	0.553
texture_glcm_3Dmrg_scale2_algoFBS_bin64_Fcm_inv_diff_mom_norm	*	0.011	*	*	*					FDM_features_1487	1.682	0.002	1.211	2.336	0.623						texture_glrlm_3Dmrg_scale2_algoFBN_bin128_Frlm_rlnu	1	0.018	1	1	0.575
texture_glszm_3D_scale1_algoFBN_bin128_Fszm_glnu	1	0.011	1	1.001	0.574					FDM_features_2001	0.078	0.002	0.015	0.398	0.62						texture_glrlm_3Dmrg_scale2_algoFBS_bin128_Frlm_glnu	1	0.018	1	1	0.569
texture_glszm_3D_scale2_algoFBS_bin32_Fszm_zsnu	1	0.011	1	1	0.558					FDM_features_2589	3.164	0.002	1.531	6.537	0.6						texture_gldzm_3D_scale1_algoFBS_bin32_Fdzm_ldlge	1.063	0.018	1.01	1.119	0.556
texture_gldzm_3D_scale1_algoFBN_bin128_Fdzm_sdhge	0.999	0.011	0.999	1	0.553					FDM_features_2632	1.548	0.002	1.17	2.049	0.603						texture_gldzm_3D_scale1_algoFBS_bin64_Fdzm_zdnu	1.001	0.018	1	1.002	0.567
texture_gldzm_3D_scale1_algoFBN_bin128_Fdzm_glnu	1	0.011	1	1.001	0.574					FDM_features_2770	1.82	0.002	1.247	2.654	0.638						texture_gldzm_3D_scale2_algoFBN_bin64_Fdzm_zd_entr	1.517	0.018	1.073	2.145	0.564
texture_gldzm_3D_scale2_algoFBN_bin32_Fdzm_zdnu	1.001	0.011	1	1.001	0.565					FDM_features_2875	0.239	0.002	0.096	0.593	0.604						texture_gldzm_3D_scale2_algoFBS_bin32_Fdzm_zdnu	1.001	0.018	1	1.002	0.574
texture_gldzm_3D_scale2_algoFBN_bin128_Fdzm_sdhge	1	0.011	0.999	1	0.553					FDM_features_2937	2.69	0.002	1.433	5.05	0.592						morph_3D_scale1_Fmorph_sphericity	0.057	0.019	0.005	0.626	0.552
texture_gldzm_3D_scale2_algoFBN_bin128_Fdzm_zdnu_norm	0.019	0.011	0.001	0.407	0.55					FDM_features_2944	0.162	0.002	0.051	0.517	0.615						texture_gldzm_3D_scale1_algoFBS_bin64_Fdzm_zd_entr	1.303	0.019	1.044	1.627	0.575
texture_ngtdm_3D_scale1_algoFBN_bin32_Fngt_busyness	1.012	0.011	1.003	1.021	0.57					FDM_features_3091	1.359	0.002	1.116	1.654	0.62						texture_ngtdm_3D_scale1_algoFBS_bin64_Fngt_coarseness	0	0.019	0		0.569
texture_ngtdm_3D_scale1_algoFBS_bin128_Fngt_strength	0	0.011	0	0	0.549					FDM_features_3375	2.965	0.002	1.513	5.809	0.578						texture_ngtdm_3D_scale1_algoFBS_bin64_Fngt_strength	0	0.019	0	0.042	0.559
texture_ngtdm_3D_scale2_algoFBN_bin32_Fngt_strength	0.667	0.011	0.488	0.911	0.564					FDM_features_3445	2.225	0.002	1.343	3.687	0.618						texture_ngtdm_3D_scale2_algoFBN_bin128_Fngt_coarseness	0	0.019	0	0	0.558
texture_ngldm_3D_scale1_algoFBN_bin32_Fngl_dcnu_norm	0	0.011	0	0.043	0.552					FDM_features_3593	1.958	0.002	1.292	2.968	0.601						texture_ngldm_3D_scale1_algoFBN_bin64_Fngl_dcnu	1	0.019	1	1	0.576
texture_ngldm_3D_scale1_algoFBN_bin64_Fngl_ldhge	0.997	0.011	0.995	0.999	0.541					FDM_features_3595	1.886	0.002	1.259	2.824	0.6						texture_gldzm_3D_scale2_algoFBN_bin64_Fdzm_zdnu_norm	0.024	0.02	0.001	0.557	0.564
texture_glcm_3Dmrg_scale1_algoFBN_bin32_Fcm_contrast	0.945	0.012	0.904	0.987	0.549					FDM_features_3827	1.839	0.002	1.24	2.726	0.618						texture_ngtdm_3D_scale2_algoFBS_bin64_Fngt_coarseness	0	0.02	0	0	0.57
texture_glcm_3Dmrg_scale1_algoFBN_bin32_Fcm_inv_diff_mom_norm	*	0.012	*	*	*					FDM_features_3929	0.388	0.002	0.214	0.702	0.612						intHist_3D_scale1_algoFBS_bin128_Fih_max	1.383	0.02	1.052	1.82	0.57
texture_glcm_3Dmrg_scale1_algoFBN_bin64_Fcm_inv_diff_mom_norm	*	0.012	*	*	*					FDM_features_4052	0.27	0.002	0.118	0.621	0.602						texture_gldzm_3D_scale1_algoFBS_bin32_Fdzm_zdnu	1	0.021	1	1.001	0.574
texture_glcm_3Dmrg_scale1_algoFBN_bin128_Fcm_inv_diff_mom_norm	*	0.012	*	*	*					FDM_features_879	1.678	0.003	1.198	2.349	0.601						texture_ngtdm_3D_scale1_algoFBN_bin128_Fngt_strength	0.889	0.021	0.804	0.983	0.574
texture_glcm_3Dmrg_scale2_algoFBS_bin32_Fcm_inv_diff_mom_norm	*	0.012	*	*	*					FDM_features_1083	2.452	0.003	1.364	4.411	0.592						texture_ngtdm_3D_scale1_algoFBS_bin32_Fngt_strength	0.008	0.021	0	0.489	0.553
texture_glszm_3D_scale2_algoFBN_bin32_Fszm_zsnu	1	0.012	1	1	0.557					FDM_features_1198	0.516	0.003	0.332	0.803	0.591						texture_ngtdm_3D_scale2_algoFBN_bin64_Fngt_coarseness	0	0.021	0	0	0.556
texture_glszm_3D_scale2_algoFBS_bin32_Fszm_zs_entr	1.668	0.012	1.117	2.491	0.562					FDM_features_1242	2.452	0.003	1.351	4.451	0.599						texture_ngtdm_3D_scale2_algoFBS_bin128_Fngt_busyness	1.005	0.021	1.001	1.009	0.566
texture_ngtdm_3D_scale2_algoFBS_bin128_Fngt_strength	0	0.012	0	0.052	0.553					FDM_features_1463	1.563	0.003	1.161	2.104	0.62						texture_glszm_3D_scale2_algoFBN_bin32_Fszm_zs_entr	2.425	0.022	1.137	5.174	0.566
intHist_3D_scale1_algoFBS_bin32_Fih_max	1.074	0.012	1.016	1.135	0.55					FDM_features_1522	2.966	0.003	1.442	6.101	0.599						texture_gldzm_3D_scale2_algoFBS_bin128_Fdzm_zd_entr	1.334	0.022	1.043	1.707	0.582
texture_glszm_3D_scale2_algoFBS_bin64_Fszm_glnu	1.002	0.013	1	1.003	0.548					FDM_features_1572	1.764	0.003	1.214	2.563	0.572						texture_ngtdm_3D_scale1_algoFBN_bin32_Fngt_busyness	1.019	0.022	1.003	1.035	0.564
texture_gldzm_3D_scale1_algoFBN_bin64_Fdzm_zdnu	1	0.013	1	1	0.561					FDM_features_2059	0.498	0.003	0.315	0.787	0.591						texture_ngtdm_3D_scale1_algoFBN_bin64_Fngt_busyness	1.082	0.022	1.012	1.158	0.562
texture_gldzm_3D_scale1_algoFBS_bin32_Fdzm_zdnu	1	0.013	1	1.001	0.552					FDM_features_2212	1.962	0.003	1.254	3.069	0.614						texture_ngtdm_3D_scale1_algoFBN_bin64_Fngt_strength	0.633	0.022	0.428	0.937	0.572
texture_gldzm_3D_scale2_algoFBS_bin32_Fdzm_zdnu	1.001	0.013	1	1.001	0.558					FDM_features_2491	1.666	0.003	1.195	2.323	0.623						morph_3D_scale1_Fmorph_pca_least	1.011	0.023	1.002	1.021	0.555
texture_gldzm_3D_scale2_algoFBS_bin64_Fdzm_glnu	1.002	0.013	1	1.003	0.548					FDM_features_2971	1.454	0.003	1.14	1.855	0.63						texture_gldzm_3D_scale2_algoFBS_bin32_Fdzm_ldlge	1.271	0.023	1.034	1.562	0.546
texture_gldzm_3D_scale2_algoFBS_bin128_Fdzm_zd_entr	1.272	0.013	1.052	1.537	0.555					FDM_features_3029	1.694	0.003	1.194	2.404	0.613						texture_ngtdm_3D_scale1_algoFBN_bin32_Fngt_strength	0.158	0.023	0.032	0.774	0.569
texture_ngtdm_3D_scale1_algoFBN_bin64_Fngt_contrast	0.088	0.013	0.013	0.602	0.531					FDM_features_3054	1.557	0.003	1.16	2.09	0.578						texture_ngtdm_3D_scale2_algoFBN_bin32_Fngt_coarseness	0	0.023	0	0	0.554
texture_ngtdm_3D_scale1_algoFBN_bin128_Fngt_contrast	0.299	0.013	0.115	0.779	0.531					FDM_features_3284	1.581	0.003	1.164	2.146	0.601						morph_3D_scale1_Fmorph_v_dens_conv_hull	0.11	0.025	0.016	0.756	0.556
texture_ngtdm_3D_scale2_algoFBN_bin32_Fngt_contrast	0.117	0.013	0.021	0.639	0.527					FDM_features_3635	1.625	0.003	1.177	2.244	0.619						texture_glszm_3D_scale2_algoFBN_bin128_Fszm_zs_entr	2.814	0.025	1.14	6.948	0.568
texture_ngldm_3D_scale2_algoFBN_bin64_Fngl_ldhge	0.998	0.013	0.997	1	0.536					FDM_features_3698	2.748	0.003	1.424	5.304	0.557						texture_glszm_3D_scale2_algoFBS_bin32_Fszm_zs_entr	1.805	0.025	1.078	3.024	0.573
intHist_3D_scale1_algoFBN_bin32_Fih_min_grad_gl	0.929	0.013	0.876	0.984	0.537					FDM_features_149	1.317	0.004	1.089	1.593	0.61						texture_gldzm_3D_scale1_algoFBN_bin128_Fdzm_zd_entr	1.493	0.025	1.052	2.12	0.564
texture_glcm_3Dmrg_scale2_algoFBN_bin32_Fcm_inv_diff_mom_norm	*	0.014	*	*	*					FDM_features_271	1.792	0.004	1.199	2.68	0.611						texture_ngtdm_3D_scale2_algoFBS_bin32_Fngt_coarseness	0	0.025	0	0	0.552
texture_glcm_3Dmrg_scale2_algoFBN_bin64_Fcm_inv_diff_mom_norm	*	0.014	*	*	*					FDM_features_302	1.511	0.004	1.137	2.007	0.614						texture_glszm_3D_scale2_algoFBS_bin128_Fszm_glnu	1.004	0.026	1	1.007	0.557
texture_glcm_3Dmrg_scale2_algoFBN_bin128_Fcm_inv_diff_mom_norm	*	0.014	*	*	*					FDM_features_346	1.642	0.004	1.168	2.309	0.59						texture_gldzm_3D_scale2_algoFBS_bin128_Fdzm_glnu	1.004	0.026	1	1.007	0.557
texture_ngtdm_3D_scale1_algoFBN_bin32_Fngt_contrast	0.009	0.014	0	0.377	0.53					FDM_features_383	1.543	0.004	1.145	2.08	0.63						morph_3D_scale1_Fmorph_sph_dispr	2.89	0.027	1.131	7.388	0.552
texture_ngtdm_3D_scale2_algoFBN_bin64_Fngt_contrast	0.353	0.014	0.154	0.807	0.528					FDM_features_725	0.299	0.004	0.131	0.681	0.602						morph_3D_scale1_Fmorph_asphericity	2.89	0.027	1.131	7.388	0.552
texture_ngldm_3D_scale1_algoFBN_bin32_Fngl_lde	0.004	0.014	0	0.335	0.547					FDM_features_959	1.914	0.004	1.226	2.989	0.597						texture_glszm_3D_scale1_algoFBS_bin64_Fszm_glnu	1.001	0.027	1	1.002	0.558
texture_ngldm_3D_scale1_algoFBN_bin64_Fngl_dcnu	1	0.014	1	1	0.567					FDM_features_1625	0.199	0.004	0.065	0.606	0.618						texture_gldzm_3D_scale1_algoFBS_bin64_Fdzm_glnu	1.001	0.027	1	1.002	0.558
texture_ngldm_3D_scale1_algoFBN_bin128_Fngl_ldhge	1	0.014	0.999	1	0.538					FDM_features_1936	1.729	0.004	1.189	2.515	0.608						texture_gldzm_3D_scale2_algoFBS_bin64_Fdzm_zd_entr	1.324	0.027	1.032	1.699	0.574
intHist_3D_scale2_algoFBN_bin128_Fih_max_grad	1	0.014	1	1	0.562					FDM_features_2114	1.739	0.004	1.19	2.541	0.598						texture_gldzm_3D_scale2_algoFBS_bin128_Fdzm_zdnu	1.005	0.027	1.001	1.009	0.563
intHist_3D_scale1_algoFBS_bin128_Fih_max	1.27	0.014	1.049	1.537	0.553					FDM_features_2677	1.984	0.004	1.242	3.168	0.581						morph_3D_scale1_Fmorph_pca_major	1.006	0.029	1.001	1.012	0.54
stats_3D_scale1_Fstat_max	1.002	0.015	1	1.004	0.549					FDM_features_3033	0.234	0.004	0.088	0.621	0.594						morph_3D_scale1_Fmorph_av	0.006	0.031	0	0.623	0.546
texture_glrlm_3Dmrg_scale1_algoFBS_bin128_Frlm_glnu	1	0.015	1	1	0.572					FDM_features_3890	1.921	0.004	1.234	2.992	0.597						texture_glszm_3D_scale2_algoFBN_bin64_Fszm_zs_entr	2.446	0.031	1.085	5.513	0.569
texture_gldzm_3D_scale2_algoFBN_bin64_Fdzm_zd_entr	1.408	0.015	1.068	1.856	0.55					FDM_features_763	1.728	0.005	1.18	2.529	0.612						texture_gldzm_3D_scale2_algoFBN_bin32_Fdzm_zd_entr	1.462	0.031	1.035	2.065	0.561
intVolHist_3D_scale2_algoFBN_bin32_Fivh_V90	0.026	0.015	0.001	0.487	0.522					FDM_features_889	2.045	0.005	1.237	3.383	0.585						texture_ngtdm_3D_scale1_algoFBS_bin32_Fngt_coarseness	0	0.031	0		0.552
intHist_3D_scale1_algoFBN_bin128_Fih_mode	0.981	0.015	0.966	0.996	0.535					FDM_features_1107	3.962	0.005	1.523	10.306	0.57						morph_3D_scale1_Fmorph_v_dens_mvee	0.078	0.032	0.008	0.802	0.543
texture_glcm_3Dmrg_scale1_algoFBS_bin64_Fcm_inv_diff_norm	*	0.016	*	*	*					FDM_features_1638	1.611	0.005	1.154	2.249	0.615						texture_gldzm_3D_scale1_algoFBN_bin32_Fdzm_zdnu	1	0.032	1	1.001	0.567
texture_glrlm_3Dmrg_scale2_algoFBS_bin128_Frlm_glnu	1	0.016	1	1	0.571					FDM_features_2023	2.593	0.005	1.325	5.075	0.579						texture_gldzm_3D_scale1_algoFBS_bin32_Fdzm_zd_entr	1.305	0.032	1.023	1.664	0.573
texture_glszm_3D_scale2_algoFBN_bin32_Fszm_zsnu_norm	0.021	0.016	0.001	0.484	0.565					FDM_features_2267	2.491	0.005	1.314	4.723	0.582						texture_gldzm_3D_scale2_algoFBS_bin32_Fdzm_zd_entr	1.319	0.032	1.024	1.7	0.57
texture_ngtdm_3D_scale1_algoFBN_bin128_Fngt_strength	0.911	0.016	0.845	0.983	0.563					FDM_features_2550	1.741	0.005	1.182	2.565	0.611						texture_gldzm_3D_scale2_algoFBS_bin64_Fdzm_zdnu	1.002	0.032	1	1.003	0.57
intHist_3D_scale1_algoFBN_bin32_Fih_P90	0.932	0.016	0.88	0.987	0.532					FDM_features_2593	1.806	0.005	1.198	2.722	0.593						texture_ngldm_3D_scale2_algoFBN_bin64_Fngl_dc_entr	1.999	0.032	1.061	3.768	0.564
intVolHist_3D_scale2_algoFBN_bin32_Fivh_V10minusV90	*	0.016	*	*	*					FDM_features_2610	1.632	0.005	1.16	2.297	0.551						texture_gldzm_3D_scale1_algoFBN_bin64_Fdzm_zdnu_norm	0.006	0.033	0	0.661	0.564
intHist_3D_scale1_algoFBN_bin64_Fih_P90	0.965	0.016	0.938	0.994	0.527					FDM_features_2793	1.574	0.005	1.148	2.16	0.612						texture_gldzm_3D_scale1_algoFBN_bin64_Fdzm_zd_entr	1.443	0.033	1.029	2.023	0.564
intVolHist_3D_scale1_algoFBN_bin64_Fivh_I10	0.965	0.016	0.938	0.994	0.527					FDM_features_2797	0.238	0.005	0.087	0.651	0.585						texture_glszm_3D_scale2_algoFBN_bin32_Fszm_zsnu_norm	0.005	0.035	0	0.694	0.552
intHist_3D_scale1_algoFBN_bin128_Fih_min_grad_gl	0.982	0.016	0.967	0.997	0.527					FDM_features_2828	0.366	0.005	0.183	0.732	0.579						texture_glcm_3Dmrg_scale1_algoFBS_bin128_Fcm_inv_diff_mom_norm	*	0.036	*	*	*
texture_glrlm_3Dmrg_scale1_algoFBN_bin128_Frlm_glnu	1	0.017	1	1	0.559					FDM_features_3064	1.247	0.005	1.069	1.456	0.632						texture_ngtdm_3D_scale1_algoFBN_bin32_Fngt_coarseness	0	0.036	0	0	0.552
texture_gldzm_3D_scale1_algoFBN_bin128_Fdzm_zdnu_norm	0.002	0.017	0	0.329	0.55					FDM_features_3199	1.71	0.005	1.174	2.49	0.607						texture_ngtdm_3D_scale1_algoFBN_bin64_Fngt_coarseness	0	0.036	0	0	0.553
texture_gldzm_3D_scale2_algoFBN_bin64_Fdzm_sdhge	0.999	0.017	0.998	1	0.551					FDM_features_3504	0.594	0.005	0.412	0.858	0.573						texture_ngtdm_3D_scale1_algoFBN_bin128_Fngt_coarseness	0	0.036	0	0	0.557
texture_ngldm_3D_scale2_algoFBN_bin32_Fngl_dcnu_norm	0.001	0.017	0	0.281	0.532					FDM_features_3879	0.281	0.005	0.116	0.679	0.595						texture_gldzm_3D_scale1_algoFBN_bin64_Fdzm_sdhge	0.998	0.039	0.996	1	0.545
texture_ngldm_3D_scale2_algoFBN_bin128_Fngl_ldhge	1	0.017	0.999	1	0.537					FDM_features_35	1.32	0.006	1.081	1.612	0.581						intVolHist_3D_scale2_algoFBN_bin64_Fivh_V90	0.002	0.039	0	0.718	0.535
texture_glrlm_3Dmrg_scale1_algoFBN_bin32_Frlm_srhge	0.997	0.018	0.994	0.999	0.538					FDM_features_160	0.278	0.006	0.112	0.689	0.587						texture_glszm_3D_scale2_algoFBN_bin32_Fszm_sze	0.002	0.041	0	0.769	0.552
texture_glrlm_3Dmrg_scale1_algoFBN_bin64_Frlm_srhge	0.999	0.018	0.999	1	0.536					FDM_features_175	2.507	0.006	1.3	4.834	0.592						texture_gldzm_3D_scale1_algoFBN_bin32_Fdzm_zd_entr	1.415	0.041	1.015	1.973	0.564
texture_glszm_3D_scale2_algoFBN_bin32_Fszm_sze	0.009	0.018	0	0.456	0.564					FDM_features_353	1.804	0.006	1.189	2.738	0.598						texture_ngldm_3D_scale2_algoFBS_bin128_Fngl_dc_var	1.018	0.041	1.001	1.036	0.568
texture_gldzm_3D_scale2_algoFBN_bin64_Fdzm_zdnu_norm	0.051	0.018	0.004	0.596	0.549					FDM_features_2420	0.574	0.006	0.388	0.85	0.611						texture_ngldm_3D_scale2_algoFBN_bin32_Fngl_ldhge	0.988	0.043	0.977	1	0.517
texture_ngtdm_3D_scale1_algoFBN_bin64_Fngt_strength	0.704	0.018	0.526	0.942	0.561					FDM_features_2552	0.319	0.006	0.141	0.717	0.602						texture_ngldm_3D_scale2_algoFBN_bin32_Fngl_dc_entr	1.786	0.043	1.02	3.128	0.572
intHist_3D_scale1_algoFBN_bin32_Fih_mode	0.927	0.018	0.871	0.987	0.535					FDM_features_2885	2.575	0.006	1.31	5.061	0.586						texture_gldzm_3D_scale1_algoFBN_bin128_Fdzm_sdhge	0.999	0.044	0.999	1	0.539
intHist_3D_scale1_algoFBN_bin32_Fih_max_grad_gl	0.934	0.018	0.883	0.988	0.532					FDM_features_3057	0.358	0.006	0.172	0.746	0.6						texture_glszm_3D_scale1_algoFBS_bin64_Fszm_zs_entr	1.602	0.045	1.011	2.539	0.568
intHist_3D_scale1_algoFBN_bin64_Fih_mode	0.964	0.018	0.935	0.994	0.533					FDM_features_15	2.274	0.007	1.257	4.112	0.584						texture_gldzm_3D_scale2_algoFBN_bin32_Fdzm_zdnu_norm	0.082	0.045	0.007	0.945	0.558
intHist_3D_scale1_algoFBN_bin64_Fih_min_grad_gl	0.966	0.018	0.938	0.994	0.533					FDM_features_65	0.34	0.007	0.155	0.747	0.601						texture_ngldm_3D_scale1_algoFBN_bin32_Fngl_ldhge	0.975	0.045	0.952	0.999	0.519
morph_3D_scale1_Fmorph_vol	1	0.019	1	1	0.563					FDM_features_535	2.121	0.007	1.224	3.673	0.563						texture_ngldm_3D_scale2_algoFBN_bin32_Fngl_dcnu_norm	0.001	0.045	0	0.855	0.511
morph_3D_scale1_Fmorph_approx_vol	1	0.019	1	1	0.563					FDM_features_1026	1.339	0.007	1.083	1.656	0.621						texture_gldzm_3D_scale2_algoFBN_bin32_Fdzm_sdhge	0.995	0.046	0.99	1	0.549
texture_glcm_3Dmrg_scale2_algoFBN_bin32_Fcm_diff_var	0.962	0.019	0.931	0.994	0.54					FDM_features_1406	0.424	0.007	0.227	0.79	0.565						texture_ngtdm_3D_scale2_algoFBN_bin128_Fngt_contrast	0.601	0.046	0.364	0.992	0.505
texture_glcm_3Dmrg_scale2_algoFBN_bin64_Fcm_diff_var	0.99	0.019	0.982	0.998	0.539					FDM_features_1528	0.092	0.007	0.016	0.516	0.583						texture_ngtdm_3D_scale2_algoFBS_bin32_Fngt_busyness	1.048	0.046	1.001	1.096	0.552
texture_glcm_3Dmrg_scale2_algoFBN_bin128_Fcm_diff_var	0.998	0.019	0.996	1	0.539					FDM_features_1624	3.709	0.007	1.43	9.622	0.579						intVolHist_3D_scale2_algoFBN_bin32_Fivh_V90	0.007	0.046	0	0.918	0.529
texture_glszm_3D_scale1_algoFBN_bin32_Fszm_zsnu	1	0.019	1	1	0.544					FDM_features_2276	2.826	0.007	1.325	6.031	0.56						texture_gldzm_3D_scale2_algoFBN_bin64_Fdzm_sdhge	0.999	0.047	0.997	1	0.544
texture_glszm_3D_scale2_algoFBS_bin64_Fszm_zsnu	1.001	0.019	1	1.001	0.547					FDM_features_2335	0.241	0.007	0.086	0.676	0.603						morph_3D_scale1_Fmorph_v_dens_aee	0.284	0.049	0.081	0.996	0.558
texture_gldzm_3D_scale2_algoFBS_bin128_Fdzm_zdnu	1.004	0.019	1.001	1.007	0.537					FDM_features_3733	0.448	0.007	0.25	0.804	0.575						texture_gldzm_3D_scale2_algoFBS_bin32_Fdzm_zdnu_norm	0.133	0.049	0.018	0.988	0.561
texture_ngtdm_3D_scale1_algoFBN_bin32_Fngt_strength	0.249	0.019	0.078	0.799	0.561					FDM_features_3935	1.397	0.007	1.097	1.779	0.604						texture_gldzm_3D_scale2_algoFBS_bin64_Fdzm_zdnu_norm	0.194	0.049	0.038	0.992	0.56
intHist_3D_scale1_algoFBN_bin32_Fih_max_grad	1	0.019	1	1	0.553					FDM_features_3953	1.427	0.007	1.104	1.844	0.601						texture_ngldm_3D_scale2_algoFBS_bin32_Fngl_dcnu	1	0.049	1	1	0.563
intHist_3D_scale1_algoFBN_bin128_Fih_P90	0.983	0.019	0.969	0.997	0.525					FDM_features_5	0.28	0.008	0.11	0.712	0.593						intHist_3D_scale1_algoFBN_bin128_Fih_min_grad_gl	0.977	0.049	0.955	1	0.512
intVolHist_3D_scale1_algoFBN_bin128_Fivh_I10	0.983	0.019	0.969	0.997	0.525					FDM_features_89	0.468	0.008	0.268	0.817	0.592						intVolHist_3D_scale2_algoFBN_bin128_Fivh_V90	0.001	0.049	0	0.972	0.538
intHist_3D_scale2_algoFBS_bin64_Fih_max	1.126	0.019	1.019	1.244	0.547					FDM_features_233	0.233	0.008	0.079	0.683	0.591						intVolHist_3D_scale2_algoFBN_bin64_Fivh_V10minusV90	*	0.05	*	*	*
texture_glcm_3Dmrg_scale1_algoFBN_bin32_Fcm_auto_corr	0.998	0.02	0.996	1	0.538					FDM_features_268	1.447	0.008	1.1	1.903	0.627						FDM_features_245	2.502	0	1.591	3.934	0.585
texture_glcm_3Dmrg_scale1_algoFBN_bin64_Fcm_auto_corr	0.999	0.02	0.999	1	0.538					FDM_features_295	0.309	0.008	0.13	0.735	0.615						FDM_features_440	0.243	0	0.11	0.539	0.61
texture_glcm_3Dmrg_scale1_algoFBN_bin128_Fcm_auto_corr	1	0.02	1	1	0.537					FDM_features_687	1.699	0.008	1.145	2.519	0.584						FDM_features_1347	3.209	0	1.678	6.136	0.606
texture_glszm_3D_scale1_algoFBS_bin64_Fszm_zsnu	1	0.02	1	1	0.541					FDM_features_694	1.781	0.008	1.161	2.731	0.593						FDM_features_101	2.521	0.001	1.452	4.377	0.591
texture_gldzm_3D_scale1_algoFBS_bin64_Fdzm_zd_entr	1.223	0.02	1.032	1.45	0.549					FDM_features_903	1.31	0.008	1.071	1.601	0.618						FDM_features_405	2.231	0.001	1.401	3.552	0.598
texture_gldzm_3D_scale2_algoFBS_bin32_Fdzm_zd_entr	1.273	0.02	1.038	1.56	0.553					FDM_features_1501	0.566	0.008	0.372	0.863	0.599						FDM_features_1046	1.907	0.001	1.309	2.778	0.572
intVolHist_3D_scale1_algoFBN_bin32_Fivh_V10minusV90	*	0.02	*	*	*					FDM_features_1771	0.452	0.008	0.252	0.811	0.601						FDM_features_1318	0.253	0.001	0.111	0.575	0.583
intHist_3D_scale1_algoFBS_bin64_Fih_mode	1.338	0.02	1.047	1.709	0.522					FDM_features_2407	0.552	0.008	0.354	0.859	0.591						FDM_features_1491	2.441	0.001	1.456	4.092	0.599
texture_glcm_3Dmrg_scale1_algoFBN_bin32_Fcm_diff_var	0.918	0.021	0.854	0.987	0.55					FDM_features_2435	1.213	0.008	1.053	1.398	0.609						FDM_features_1710	1.942	0.001	1.319	2.859	0.592
texture_glrlm_3Dmrg_scale1_algoFBN_bin128_Frlm_srhge	1	0.021	1	1	0.532					FDM_features_2840	1.442	0.008	1.098	1.894	0.616						FDM_features_1802	1.896	0.001	1.291	2.787	0.591
texture_glszm_3D_scale1_algoFBS_bin128_Fszm_zsnu	1.001	0.021	1	1.002	0.536					FDM_features_2903	2.142	0.008	1.22	3.761	0.588						FDM_features_2480	0.215	0.001	0.084	0.552	0.578
texture_glszm_3D_scale2_algoFBN_bin128_Fszm_glnu	1.001	0.021	1	1.002	0.568					FDM_features_3866	1.589	0.008	1.129	2.237	0.596						FDM_features_2690	2.251	0.001	1.424	3.557	0.594
texture_gldzm_3D_scale1_algoFBN_bin128_Fdzm_zd_entr	1.386	0.021	1.05	1.829	0.548					FDM_features_3993	1.464	0.008	1.103	1.943	0.606						FDM_features_2816	0.276	0.001	0.126	0.608	0.568
texture_gldzm_3D_scale1_algoFBS_bin32_Fdzm_zd_entr	1.25	0.021	1.034	1.513	0.553					FDM_features_4003	1.434	0.008	1.1	1.868	0.616						FDM_features_3119	2.385	0.001	1.418	4.011	0.601
texture_gldzm_3D_scale2_algoFBN_bin128_Fdzm_glnu	1.001	0.021	1	1.002	0.568					FDM_features_185	1.283	0.009	1.064	1.546	0.609						FDM_features_3777	0.065	0.001	0.012	0.348	0.595
texture_ngldm_3D_scale1_algoFBN_bin64_Fngl_dcnu_norm	0.001	0.021	0	0.371	0.533					FDM_features_446	1.74	0.009	1.148	2.637	0.563						FDM_features_1	1.925	0.002	1.275	2.906	0.587
intHist_3D_scale2_algoFBN_bin32_Fih_min_grad	1	0.021	1	1	0.556					FDM_features_504	2.2	0.009	1.215	3.983	0.563						FDM_features_832	1.895	0.002	1.275	2.817	0.586
texture_glcm_3Dmrg_scale1_algoFBN_bin64_Fcm_diff_var	0.979	0.022	0.961	0.997	0.55					FDM_features_1065	3.503	0.009	1.36	9.02	0.603						FDM_features_1661	2.069	0.002	1.31	3.268	0.579
texture_glcm_3Dmrg_scale1_algoFBN_bin128_Fcm_diff_var	0.995	0.022	0.99	0.999	0.55					FDM_features_1076	1.496	0.009	1.104	2.026	0.575						FDM_features_1929	1.695	0.002	1.207	2.38	0.594
texture_glcm_3Dmrg_scale1_algoFBS_bin128_Fcm_inv_diff_norm	*	0.022	*	*	*					FDM_features_1285	0.432	0.009	0.23	0.809	0.617						FDM_features_2372	2.355	0.002	1.369	4.049	0.589
texture_glrlm_3Dmrg_scale2_algoFBN_bin128_Frlm_glnu	1	0.022	1	1	0.557					FDM_features_1451	1.545	0.009	1.116	2.14	0.602						FDM_features_3780	1.963	0.002	1.276	3.02	0.561
texture_ngldm_3D_scale1_algoFBN_bin32_Fngl_hgce	0.998	0.022	0.995	1	0.538					FDM_features_2251	0.49	0.009	0.286	0.839	0.555						FDM_features_4000	0.42	0.002	0.243	0.727	0.581
intHist_3D_scale1_algoFBN_bin64_Fih_max_grad_gl	0.968	0.022	0.941	0.995	0.538					FDM_features_2622	1.258	0.009	1.059	1.495	0.623						FDM_features_983	2.756	0.003	1.401	5.424	0.597
morph_3D_scale1_Fmorph_pca_major	1.005	0.023	1.001	1.01	0.533					FDM_features_2654	1.381	0.009	1.084	1.758	0.586						FDM_features_1487	1.63	0.003	1.185	2.244	0.57
texture_glrlm_3Dmrg_scale2_algoFBS_bin64_Frlm_rl_entr	1.989	0.023	1.102	3.593	0.557					FDM_features_2664	1.598	0.009	1.126	2.267	0.599						FDM_features_1580	0.283	0.003	0.122	0.658	0.574
texture_glrlm_3Dmrg_scale2_algoFBS_bin128_Frlm_rl_entr	1.885	0.023	1.093	3.249	0.548					FDM_features_3043	1.577	0.009	1.121	2.22	0.62						FDM_features_2050	1.766	0.003	1.207	2.583	0.573
texture_ngldm_3D_scale1_algoFBN_bin64_Fngl_hgce	0.999	0.023	0.999	1	0.537					FDM_features_3084	0.361	0.009	0.168	0.775	0.589						FDM_features_2225	0.152	0.003	0.043	0.535	0.642
texture_ngldm_3D_scale1_algoFBN_bin128_Fngl_hgce	1	0.023	1	1	0.537					FDM_features_3221	1.306	0.009	1.069	1.594	0.625						FDM_features_2795	1.692	0.003	1.203	2.379	0.579
texture_ngldm_3D_scale2_algoFBN_bin32_Fngl_lde	0.047	0.023	0.003	0.653	0.535					FDM_features_3552	1.289	0.009	1.066	1.559	0.611						FDM_features_3700	2.521	0.003	1.374	4.627	0.596
intVolHist_3D_scale1_algoFBN_bin32_Fivh_V90	0.02	0.023	0.001	0.576	0.524					FDM_features_3756	1.491	0.009	1.106	2.01	0.566						FDM_features_3707	2.495	0.003	1.369	4.549	0.593
intHist_3D_scale2_algoFBN_bin32_Fih_max_grad	1	0.023	1	1	0.554					FDM_features_3978	1.578	0.009	1.121	2.221	0.58						FDM_features_3972	1.554	0.003	1.166	2.071	0.572
intHist_3D_scale2_algoFBS_bin32_Fih_max	1.061	0.023	1.008	1.117	0.544					FDM_features_354	0.308	0.01	0.126	0.751	0.593						FDM_features_82	1.508	0.004	1.138	1.997	0.583
texture_glrlm_3Dmrg_scale1_algoFBN_bin64_Frlm_glnu	1	0.024	1	1	0.561					FDM_features_656	1.431	0.01	1.089	1.881	0.572						FDM_features_260	2.372	0.004	1.308	4.304	0.554
texture_gldzm_3D_scale2_algoFBS_bin64_Fdzm_zdnu	1.001	0.024	1	1.002	0.553					FDM_features_878	1.652	0.01	1.129	2.416	0.57						FDM_features_698	0.333	0.004	0.157	0.708	0.583
texture_ngtdm_3D_scale2_algoFBN_bin128_Fngt_coarseness	0	0.024	0	0	0.559					FDM_features_908	0.332	0.01	0.143	0.772	0.594						FDM_features_1455	0.341	0.004	0.164	0.711	0.583
intVolHist_3D_scale1_algoFBN_bin32_Fivh_I10	0.936	0.024	0.883	0.991	0.53					FDM_features_953	1.94	0.01	1.169	3.219	0.564						FDM_features_1496	2.612	0.004	1.35	5.054	0.569
stats_3D_scale2_Fstat_max	1.002	0.024	1	1.004	0.545					FDM_features_1408	1.322	0.01	1.071	1.633	0.616						FDM_features_1545	2.057	0.004	1.251	3.383	0.578
intHist_3D_scale2_algoFBN_bin64_Fih_max_grad	1	0.024	1	1	0.557					FDM_features_1509	0.508	0.01	0.303	0.853	0.575						FDM_features_1563	0.402	0.004	0.216	0.748	0.599
texture_glrlm_3Dmrg_scale1_algoFBN_bin128_Frlm_hgre	1	0.025	1	1	0.53					FDM_features_1807	1.999	0.01	1.181	3.382	0.579						FDM_features_1898	1.972	0.004	1.242	3.13	0.584
texture_gldzm_3D_scale1_algoFBS_bin128_Fdzm_zdnu_norm	0.346	0.025	0.136	0.877	0.536					FDM_features_1856	1.674	0.01	1.131	2.479	0.601						FDM_features_2079	1.696	0.004	1.187	2.424	0.573
texture_gldzm_3D_scale2_algoFBS_bin64_Fdzm_zd_entr	1.252	0.025	1.028	1.524	0.547					FDM_features_1913	1.275	0.01	1.06	1.535	0.613						FDM_features_2919	1.48	0.004	1.132	1.936	0.58
texture_ngtdm_3D_scale2_algoFBS_bin32_Fngt_busyness	1.037	0.025	1.004	1.07	0.562					FDM_features_2039	0.414	0.01	0.211	0.811	0.6						FDM_features_3414	1.577	0.004	1.157	2.15	0.572
texture_ngldm_3D_scale2_algoFBS_bin32_Fngl_dcnu	1	0.025	1	1	0.567					FDM_features_2709	1.542	0.01	1.111	2.141	0.621						FDM_features_1228	1.735	0.005	1.186	2.538	0.579
intVolHist_3D_scale1_algoFBN_bin64_Fivh_V10minusV90	*	0.025	*	*	*					FDM_features_2804	0.348	0.01	0.156	0.774	0.603						FDM_features_1240	1.621	0.005	1.158	2.269	0.564
texture_glcm_3Dmrg_scale1_algoFBN_bin64_Fcm_diff_avg	0.821	0.026	0.691	0.977	0.537					FDM_features_2831	1.546	0.01	1.111	2.152	0.605						FDM_features_1262	0.424	0.005	0.234	0.767	0.6
texture_glcm_3Dmrg_scale1_algoFBN_bin64_Fcm_dissimilarity	0.821	0.026	0.691	0.977	0.537					FDM_features_3010	0.512	0.01	0.307	0.854	0.599						FDM_features_1519	1.628	0.005	1.159	2.286	0.555
texture_glcm_3Dmrg_scale1_algoFBN_bin128_Fcm_diff_avg	0.907	0.026	0.831	0.989	0.537					FDM_features_3332	0.398	0.01	0.198	0.802	0.611						FDM_features_1696	0.443	0.005	0.25	0.786	0.569
texture_glcm_3Dmrg_scale1_algoFBN_bin128_Fcm_dissimilarity	0.907	0.026	0.831	0.989	0.537					FDM_features_3556	1.395	0.01	1.082	1.8	0.614						FDM_features_2206	2.699	0.005	1.354	5.382	0.563
texture_glrlm_3Dmrg_scale1_algoFBN_bin64_Frlm_hgre	0.999	0.026	0.999	1	0.535					FDM_features_117	1.947	0.011	1.166	3.25	0.604						FDM_features_2614	2.107	0.005	1.257	3.53	0.554
texture_glrlm_3Dmrg_scale2_algoFBN_bin64_Frlm_glnu	1	0.026	1	1	0.559					FDM_features_952	1.362	0.011	1.074	1.729	0.613						FDM_features_3036	4.442	0.005	1.584	12.457	0.577
texture_gldzm_3D_scale1_algoFBN_bin64_Fdzm_sdhge	0.998	0.026	0.997	1	0.543					FDM_features_1088	0.405	0.011	0.202	0.812	0.557						FDM_features_3266	1.512	0.005	1.13	2.023	0.576
texture_ngtdm_3D_scale1_algoFBS_bin128_Fngt_contrast	0	0.026	0	0.1	0.533					FDM_features_1145	1.451	0.011	1.087	1.935	0.601						FDM_features_3308	2.266	0.005	1.277	4.024	0.582
texture_ngtdm_3D_scale2_algoFBN_bin64_Fngt_complexity	1	0.026	1	1	0.54					FDM_features_1152	1.469	0.011	1.092	1.975	0.602						FDM_features_3337	1.833	0.005	1.205	2.788	0.573
texture_ngldm_3D_scale2_algoFBN_bin64_Fngl_dcnu_norm	0.023	0.026	0.001	0.645	0.53					FDM_features_1204	2.793	0.011	1.26	6.189	0.589						FDM_features_3532	3.187	0.005	1.423	7.138	0.586
texture_glcm_3Dmrg_scale1_algoFBN_bin32_Fcm_diff_avg	0.675	0.027	0.477	0.955	0.536					FDM_features_1477	1.219	0.011	1.046	1.421	0.617						FDM_features_3757	1.562	0.005	1.147	2.126	0.584
texture_glcm_3Dmrg_scale1_algoFBN_bin32_Fcm_dissimilarity	0.675	0.027	0.477	0.955	0.536					FDM_features_1493	1.414	0.011	1.083	1.846	0.577						FDM_features_3832	0.167	0.005	0.048	0.584	0.586
texture_glcm_3Dmrg_scale2_algoFBS_bin64_Fcm_inv_diff_norm	*	0.027	*	*	*					FDM_features_1517	1.668	0.011	1.124	2.475	0.603						FDM_features_154	0.183	0.006	0.055	0.611	0.576
texture_glrlm_3Dmrg_scale1_algoFBN_bin32_Frlm_hgre	0.997	0.027	0.995	1	0.54					FDM_features_1595	1.992	0.011	1.169	3.394	0.612						FDM_features_687	1.74	0.006	1.171	2.585	0.586
texture_glrlm_3Dmrg_scale2_algoFBN_bin32_Frlm_srhge	0.997	0.027	0.995	1	0.538					FDM_features_1659	1.407	0.011	1.081	1.831	0.564						FDM_features_725	0.325	0.006	0.147	0.722	0.585
texture_gldzm_3D_scale2_algoFBN_bin32_Fdzm_zd_entr	1.366	0.027	1.037	1.799	0.544					FDM_features_1749	1.29	0.011	1.06	1.57	0.613						FDM_features_1246	1.861	0.006	1.2	2.886	0.574
texture_ngtdm_3D_scale1_algoFBS_bin64_Fngt_contrast	0	0.027	0	0.277	0.53					FDM_features_1757	1.794	0.011	1.143	2.816	0.602						FDM_features_1382	1.607	0.006	1.146	2.254	0.561
texture_ngldm_3D_scale1_algoFBN_bin32_Fngl_glnu	1	0.027	1	1	0.555					FDM_features_1920	1.392	0.011	1.078	1.798	0.591						FDM_features_1956	1.589	0.006	1.142	2.212	0.556
intHist_3D_scale1_algoFBN_bin64_Fih_max_grad	1	0.027	1	1	0.556					FDM_features_2058	0.405	0.011	0.202	0.812	0.58						FDM_features_2106	0.185	0.006	0.056	0.613	0.581
intHist_3D_scale1_algoFBS_bin128_Fih_min_grad_gl	1.266	0.027	1.027	1.561	0.532					FDM_features_2713	1.459	0.011	1.091	1.95	0.602						FDM_features_2248	1.477	0.006	1.122	1.946	0.582
texture_glszm_3D_scale2_algoFBN_bin32_Fszm_z_perc	0.082	0.028	0.009	0.763	0.532					FDM_features_2835	1.208	0.011	1.045	1.397	0.598						FDM_features_3131	1.659	0.006	1.16	2.373	0.588
texture_glszm_3D_scale2_algoFBN_bin64_Fszm_zs_entr	2.176	0.028	1.089	4.346	0.552					FDM_features_3253	1.669	0.011	1.123	2.479	0.581						FDM_features_3240	1.53	0.006	1.133	2.068	0.578
texture_gldzm_3D_scale1_algoFBN_bin64_Fdzm_zd_entr	1.352	0.028	1.033	1.77	0.546					FDM_features_3705	0.458	0.011	0.251	0.837	0.58						FDM_features_3822	0.41	0.006	0.217	0.776	0.584
texture_gldzm_3D_scale1_algoFBS_bin128_Fdzm_zdnu	1.002	0.028	1	1.005	0.53					FDM_features_4058	2.16	0.011	1.196	3.9	0.569						FDM_features_3925	1.841	0.006	1.19	2.848	0.574
texture_gldzm_3D_scale2_algoFBN_bin32_Fdzm_z_perc	0.082	0.028	0.009	0.763	0.532					FDM_features_6	1.487	0.012	1.09	2.028	0.58						FDM_features_511	2.201	0.007	1.243	3.9	0.575
intVolHist_3D_scale2_algoFBN_bin64_Fivh_V10minusV90	*	0.028	*	*	*					FDM_features_179	1.395	0.012	1.076	1.808	0.579						FDM_features_746	2.575	0.007	1.294	5.126	0.563
texture_glcm_3Dmrg_scale1_algoFBN_bin32_Fcm_joint_avg	0.911	0.029	0.839	0.99	0.541					FDM_features_589	1.773	0.012	1.133	2.776	0.599						FDM_features_922	2.147	0.007	1.237	3.727	0.579
texture_glcm_3Dmrg_scale1_algoFBN_bin32_Fcm_sum_avg	0.955	0.029	0.916	0.995	0.541					FDM_features_650	2.19	0.012	1.192	4.023	0.585						FDM_features_1508	2.168	0.007	1.231	3.818	0.575
texture_glcm_3Dmrg_scale1_algoFBN_bin64_Fcm_joint_avg	0.955	0.029	0.916	0.995	0.541					FDM_features_796	1.566	0.012	1.102	2.226	0.596						FDM_features_2121	2.258	0.007	1.253	4.067	0.59
texture_glcm_3Dmrg_scale1_algoFBN_bin64_Fcm_sum_avg	0.977	0.029	0.957	0.998	0.541					FDM_features_851	1.618	0.012	1.11	2.358	0.576						FDM_features_2684	1.677	0.007	1.148	2.45	0.563
texture_glcm_3Dmrg_scale1_algoFBN_bin128_Fcm_joint_avg	0.977	0.029	0.957	0.998	0.541					FDM_features_1190	1.307	0.012	1.06	1.612	0.613						FDM_features_2875	0.244	0.007	0.088	0.675	0.565
texture_glcm_3Dmrg_scale1_algoFBN_bin128_Fcm_sum_avg	0.989	0.029	0.978	0.999	0.541					FDM_features_1195	0.608	0.012	0.413	0.897	0.578						FDM_features_2907	3.097	0.007	1.368	7.012	0.586
texture_glcm_3Dmrg_scale1_algoFBS_bin32_Fcm_inv_diff_norm	*	0.029	*	*	*					FDM_features_2186	1.431	0.012	1.082	1.892	0.603						FDM_features_3725	1.742	0.007	1.16	2.616	0.565
texture_glrlm_3Dmrg_scale2_algoFBN_bin64_Frlm_srhge	0.999	0.029	0.999	1	0.534					FDM_features_2887	0.416	0.012	0.21	0.826	0.566						FDM_features_558	1.635	0.008	1.14	2.346	0.56
texture_glszm_3D_scale1_algoFBN_bin128_Fszm_szhge	1	0.029	1	1	0.553					FDM_features_3088	1.623	0.012	1.114	2.363	0.584						FDM_features_587	2.749	0.008	1.305	5.789	0.573
texture_glszm_3D_scale2_algoFBN_bin64_Fszm_szhge	0.999	0.029	0.998	1	0.554					FDM_features_3308	1.949	0.012	1.158	3.28	0.587						FDM_features_623	4.421	0.008	1.486	13.155	0.574
texture_ngtdm_3D_scale1_algoFBS_bin64_Fngt_coarseness	0	0.029	0	0	0.555					FDM_features_3377	0.522	0.012	0.314	0.868	0.591						FDM_features_1009	0.426	0.008	0.227	0.8	0.567
texture_ngtdm_3D_scale2_algoFBS_bin64_Fngt_contrast	0.004	0.029	0	0.566	0.525					FDM_features_3512	1.601	0.012	1.111	2.307	0.6						FDM_features_1223	1.517	0.008	1.113	2.067	0.582
texture_ngtdm_3D_scale2_algoFBS_bin64_Fngt_busyness	1.011	0.029	1.001	1.021	0.563					FDM_features_3787	1.924	0.012	1.155	3.205	0.582						FDM_features_1352	2.013	0.008	1.2	3.379	0.58
intHist_3D_scale2_algoFBN_bin64_Fih_P90	0.971	0.029	0.946	0.997	0.525					FDM_features_317	1.43	0.013	1.079	1.895	0.59						FDM_features_1450	1.842	0.008	1.176	2.887	0.579
intVolHist_3D_scale2_algoFBN_bin64_Fivh_I10	0.971	0.029	0.946	0.997	0.525					FDM_features_532	1.318	0.013	1.061	1.639	0.603						FDM_features_1881	2.009	0.008	1.197	3.372	0.574
intHist_3D_scale2_algoFBN_bin128_Fih_P90	0.986	0.029	0.973	0.999	0.523					FDM_features_1149	1.457	0.013	1.083	1.96	0.598						FDM_features_1967	1.808	0.008	1.164	2.808	0.555
intVolHist_3D_scale2_algoFBN_bin128_Fivh_I10	0.986	0.029	0.973	0.999	0.523					FDM_features_1267	1.712	0.013	1.12	2.615	0.57						FDM_features_2111	2.225	0.008	1.234	4.012	0.576
texture_glcm_3Dmrg_scale2_algoFBN_bin32_Fcm_diff_avg	0.79	0.03	0.639	0.978	0.532					FDM_features_1344	1.236	0.013	1.045	1.462	0.605						FDM_features_2223	1.524	0.008	1.117	2.08	0.567
texture_glcm_3Dmrg_scale2_algoFBN_bin32_Fcm_dissimilarity	0.79	0.03	0.639	0.978	0.532					FDM_features_1562	1.802	0.013	1.131	2.872	0.595						FDM_features_2391	2.805	0.008	1.315	5.98	0.567
texture_glcm_3Dmrg_scale2_algoFBN_bin64_Fcm_diff_avg	0.889	0.03	0.8	0.989	0.531					FDM_features_1647	1.393	0.013	1.073	1.808	0.62						FDM_features_3320	0.383	0.008	0.189	0.776	0.578
texture_glcm_3Dmrg_scale2_algoFBN_bin64_Fcm_dissimilarity	0.889	0.03	0.8	0.989	0.531					FDM_features_1665	1.906	0.013	1.144	3.175	0.573						FDM_features_3367	1.652	0.008	1.138	2.397	0.575
texture_glcm_3Dmrg_scale2_algoFBN_bin128_Fcm_diff_avg	0.943	0.03	0.894	0.994	0.531					FDM_features_1716	0.392	0.013	0.188	0.818	0.57						FDM_features_3468	1.421	0.008	1.098	1.84	0.569
texture_glcm_3Dmrg_scale2_algoFBN_bin128_Fcm_dissimilarity	0.943	0.03	0.894	0.994	0.531					FDM_features_1956	1.485	0.013	1.088	2.028	0.565						FDM_features_3704	1.43	0.008	1.096	1.867	0.576
texture_glszm_3D_scale1_algoFBS_bin64_Fszm_glnu	1.001	0.03	1	1.001	0.534					FDM_features_2104	1.476	0.013	1.084	2.01	0.599						FDM_features_4082	0.45	0.008	0.25	0.811	0.575
texture_glszm_3D_scale2_algoFBN_bin128_Fszm_szhge	1	0.03	1	1	0.543					FDM_features_2401	0.388	0.013	0.184	0.82	0.61						FDM_features_29	1.717	0.009	1.145	2.575	0.582
texture_gldzm_3D_scale1_algoFBN_bin64_Fdzm_zdnu_norm	0.016	0.03	0	0.665	0.546					FDM_features_3105	1.518	0.013	1.093	2.107	0.606						FDM_features_860	1.526	0.009	1.113	2.092	0.573
texture_gldzm_3D_scale1_algoFBS_bin64_Fdzm_glnu	1.001	0.03	1	1.001	0.534					FDM_features_3544	1.509	0.013	1.09	2.09	0.589						FDM_features_1147	1.238	0.009	1.055	1.453	0.579
texture_ngldm_3D_scale1_algoFBN_bin32_Fngl_hdlge	1.455	0.03	1.038	2.04	0.545					FDM_features_427	0.39	0.014	0.185	0.825	0.603						FDM_features_1736	1.674	0.009	1.14	2.457	0.578
texture_ngldm_3D_scale2_algoFBN_bin32_Fngl_glnu	1	0.03	1	1	0.555					FDM_features_1081	1.861	0.014	1.132	3.061	0.583						FDM_features_2119	1.853	0.009	1.168	2.942	0.581
intHist_3D_scale2_algoFBN_bin32_Fih_mode	0.941	0.03	0.89	0.994	0.529					FDM_features_1162	1.671	0.014	1.111	2.514	0.59						FDM_features_2569	2.345	0.009	1.234	4.456	0.554
texture_glszm_3D_scale2_algoFBN_bin128_Fszm_zs_entr	2.297	0.031	1.078	4.896	0.551					FDM_features_1201	1.247	0.014	1.045	1.488	0.603						FDM_features_3135	1.501	0.009	1.108	2.035	0.59
texture_gldzm_3D_scale1_algoFBS_bin128_Fdzm_sde	0.37	0.031	0.15	0.912	0.532					FDM_features_1257	1.669	0.014	1.107	2.517	0.573						FDM_features_3491	1.592	0.009	1.122	2.259	0.585
intHist_3D_scale1_algoFBN_bin32_Fih_min_grad	1	0.031	1	1	0.551					FDM_features_1579	1.507	0.014	1.087	2.09	0.609						FDM_features_3546	2.045	0.009	1.196	3.497	0.566
intHist_3D_scale2_algoFBN_bin32_Fih_P90	0.945	0.031	0.897	0.995	0.531					FDM_features_1772	1.376	0.014	1.066	1.776	0.617						FDM_features_3892	1.442	0.009	1.098	1.895	0.576
intVolHist_3D_scale2_algoFBN_bin64_Fivh_V90	0.047	0.031	0.003	0.759	0.524					FDM_features_2158	4.251	0.014	1.337	13.511	0.549						FDM_features_659	1.374	0.01	1.08	1.748	0.57
intHist_3D_scale2_algoFBS_bin64_Fih_mode	1.309	0.031	1.025	1.671	0.521					FDM_features_2324	0.388	0.014	0.181	0.828	0.602						FDM_features_836	2.036	0.01	1.187	3.492	0.565
intHist_3D_scale1_algoFBS_bin128_Fih_range	1.176	0.031	1.015	1.362	0.553					FDM_features_2530	1.555	0.014	1.094	2.21	0.59						FDM_features_1091	1.478	0.01	1.096	1.993	0.581
texture_glrlm_3Dmrg_scale1_algoFBS_bin64_Frlm_glnu	1	0.032	1	1	0.565					FDM_features_2687	0.498	0.014	0.285	0.87	0.595						FDM_features_1268	0.292	0.01	0.115	0.741	0.553
texture_ngtdm_3D_scale1_algoFBS_bin32_Fngt_coarseness	0	0.032	0	0	0.556					FDM_features_3142	2.191	0.014	1.175	4.086	0.581						FDM_features_1357	1.766	0.01	1.147	2.72	0.569
texture_ngtdm_3D_scale2_algoFBN_bin32_Fngt_complexity	0.999	0.032	0.998	1	0.54					FDM_features_3163	0.333	0.014	0.138	0.803	0.593						FDM_features_1378	1.866	0.01	1.16	3.004	0.581
texture_ngtdm_3D_scale2_algoFBN_bin64_Fngt_coarseness	0	0.032	0	0	0.559					FDM_features_3429	1.418	0.014	1.074	1.871	0.582						FDM_features_1385	1.829	0.01	1.158	2.889	0.575
texture_ngtdm_3D_scale2_algoFBS_bin128_Fngt_contrast	0	0.032	0	0.419	0.528					FDM_features_3603	0.395	0.014	0.188	0.829	0.591						FDM_features_1711	1.875	0.01	1.165	3.018	0.567
intVolHist_3D_scale1_algoFBN_bin64_Fivh_V90	0.01	0.032	0	0.668	0.527					FDM_features_3608	1.159	0.014	1.031	1.304	0.623						FDM_features_2062	2.109	0.01	1.197	3.714	0.578
texture_glcm_3Dmrg_scale1_algoFBN_bin32_Fcm_inv_diff_norm	*	0.033	*	*	*					FDM_features_3730	0.237	0.014	0.075	0.75	0.607						FDM_features_2234	1.962	0.01	1.176	3.274	0.566
texture_glcm_3Dmrg_scale1_algoFBN_bin64_Fcm_inv_diff_norm	*	0.033	*	*	*					FDM_features_3812	1.308	0.014	1.056	1.619	0.591						FDM_features_3256	1.853	0.01	1.162	2.955	0.563
texture_glcm_3Dmrg_scale1_algoFBN_bin128_Fcm_inv_diff_norm	*	0.033	*	*	*					FDM_features_440	0.349	0.015	0.149	0.816	0.551						FDM_features_3632	0.539	0.01	0.337	0.863	0.57
intVolHist_3D_scale1_algoFBN_bin128_Fivh_V10minusV90	28.19	0.033	*	*	*					FDM_features_777	1.276	0.015	1.049	1.551	0.623						FDM_features_3985	1.865	0.01	1.164	2.986	0.565
texture_glrlm_3Dmrg_scale2_algoFBN_bin128_Frlm_srhge	1	0.034	1	1	0.529					FDM_features_1001	1.545	0.015	1.09	2.191	0.599						FDM_features_346	1.569	0.011	1.11	2.219	0.553
texture_glszm_3D_scale1_algoFBN_bin64_Fszm_zsnu_norm	0.031	0.034	0.001	0.762	0.563					FDM_features_1653	0.304	0.015	0.117	0.791	0.558						FDM_features_872	0.365	0.011	0.168	0.791	0.579
texture_ngldm_3D_scale1_algoFBN_bin64_Fngl_lde	0.06	0.034	0.004	0.814	0.533					FDM_features_1816	1.21	0.015	1.038	1.41	0.6						FDM_features_1040	2.268	0.011	1.211	4.248	0.56
intHist_3D_scale2_algoFBS_bin128_Fih_min_grad_gl	1.238	0.034	1.016	1.509	0.526					FDM_features_2224	1.891	0.015	1.132	3.159	0.608						FDM_features_1056	1.378	0.011	1.077	1.764	0.573
texture_glcm_3Dmrg_scale2_algoFBN_bin32_Fcm_auto_corr	0.998	0.035	0.996	1	0.53					FDM_features_2355	1.741	0.015	1.115	2.718	0.593						FDM_features_1153	1.629	0.011	1.119	2.372	0.559
texture_glcm_3Dmrg_scale2_algoFBN_bin64_Fcm_auto_corr	1	0.035	0.999	1	0.53					FDM_features_2383	1.407	0.015	1.068	1.853	0.586						FDM_features_1972	1.399	0.011	1.079	1.814	0.577
texture_glcm_3Dmrg_scale2_algoFBN_bin128_Fcm_auto_corr	1	0.035	1	1	0.53					FDM_features_3325	1.536	0.015	1.085	2.173	0.574						FDM_features_2120	1.727	0.011	1.134	2.63	0.564
texture_glrlm_3Dmrg_scale1_algoFBS_bin128_Frlm_rl_entr	1.717	0.035	1.04	2.833	0.551					FDM_features_3557	1.318	0.015	1.055	1.646	0.577						FDM_features_2667	1.713	0.011	1.133	2.588	0.562
texture_glszm_3D_scale1_algoFBN_bin64_Fszm_sze	0.012	0.035	0	0.726	0.563					FDM_features_3949	1.499	0.015	1.083	2.074	0.597						FDM_features_2750	1.709	0.011	1.133	2.578	0.569
texture_glszm_3D_scale1_algoFBN_bin128_Fszm_hgze	1	0.035	1	1	0.547					FDM_features_3972	1.399	0.015	1.068	1.833	0.61						FDM_features_2832	2.672	0.011	1.248	5.721	0.564
texture_gldzm_3D_scale1_algoFBN_bin128_Fdzm_hgze	1	0.035	1	1	0.547					FDM_features_4028	1.315	0.015	1.054	1.64	0.603						FDM_features_2946	0.278	0.011	0.104	0.746	0.561
texture_gldzm_3D_scale2_algoFBS_bin32_Fdzm_zd_var	1.041	0.035	1.003	1.081	0.558					FDM_features_152	1.367	0.016	1.061	1.761	0.619						FDM_features_3099	1.941	0.011	1.167	3.231	0.574
texture_ngtdm_3D_scale2_algoFBN_bin32_Fngt_coarseness	0	0.035	0	0	0.558					FDM_features_194	2.218	0.016	1.158	4.249	0.583						FDM_features_19	2.87	0.012	1.26	6.541	0.567
texture_ngldm_3D_scale2_algoFBS_bin32_Fngl_dcnu_norm	0	0.035	0	0.534	0.53					FDM_features_258	1.725	0.016	1.106	2.69	0.592						FDM_features_377	0.318	0.012	0.13	0.775	0.573
intHist_3D_scale1_algoFBS_bin128_Fih_mode	1.426	0.035	1.026	1.982	0.526					FDM_features_453	1.875	0.016	1.125	3.126	0.596						FDM_features_1804	1.812	0.012	1.142	2.875	0.571
texture_glcm_3Dmrg_scale2_algoFBS_bin128_Fcm_inv_diff_norm	*	0.036	*	*	*					FDM_features_934	0.42	0.016	0.208	0.85	0.614						FDM_features_1901	1.661	0.012	1.12	2.464	0.575
texture_gldzm_3D_scale2_algoFBN_bin64_Fdzm_zd_var	1.038	0.036	1.002	1.075	0.56					FDM_features_2671	1.238	0.016	1.04	1.472	0.595						FDM_features_2443	0.141	0.012	0.031	0.649	0.57
texture_ngldm_3D_scale2_algoFBN_bin64_Fngl_glnu	1	0.036	1	1	0.555					FDM_features_3049	1.687	0.016	1.101	2.584	0.592						FDM_features_2643	1.407	0.012	1.078	1.837	0.565
texture_ngldm_3D_scale1_algoFBN_bin64_Fngl_glnu	1	0.037	1	1	0.554					FDM_features_3309	1.348	0.016	1.056	1.72	0.573						FDM_features_2887	0.37	0.012	0.17	0.803	0.559
texture_glrlm_3Dmrg_scale2_algoFBS_bin64_Frlm_glnu	1	0.038	1	1	0.562					FDM_features_3449	1.519	0.016	1.08	2.137	0.578						FDM_features_3794	1.645	0.012	1.118	2.421	0.568
texture_glszm_3D_scale2_algoFBN_bin128_Fszm_hgze	1	0.038	1	1	0.546					FDM_features_4012	0.379	0.016	0.172	0.832	0.602						FDM_features_290	0.206	0.013	0.06	0.714	0.577
texture_gldzm_3D_scale2_algoFBN_bin128_Fdzm_hgze	1	0.038	1	1	0.546					FDM_features_4062	1.539	0.016	1.082	2.188	0.602						FDM_features_1530	0.38	0.013	0.177	0.819	0.558
texture_ngtdm_3D_scale2_algoFBS_bin64_Fngt_coarseness	0	0.038	0	0.001	0.559					FDM_features_51	0.526	0.017	0.309	0.893	0.591						FDM_features_1820	1.945	0.013	1.149	3.295	0.571
intVolHist_3D_scale2_algoFBN_bin128_Fivh_V10minusV90	13.794	0.038	1.158	164.314	0.521					FDM_features_188	1.592	0.017	1.086	2.333	0.571						FDM_features_1987	1.566	0.013	1.099	2.231	0.561
intHist_3D_scale2_algoFBS_bin128_Fih_max	1.215	0.038	1.011	1.461	0.543					FDM_features_716	0.546	0.017	0.332	0.898	0.58						FDM_features_2145	1.95	0.013	1.153	3.299	0.572
texture_glrlm_3Dmrg_scale1_algoFBN_bin32_Frlm_glnu	1	0.039	1	1	0.562					FDM_features_899	1.636	0.017	1.091	2.454	0.604						FDM_features_2773	1.883	0.013	1.144	3.1	0.569
texture_gldzm_3D_scale1_algoFBN_bin32_Fdzm_zdnu	1	0.039	1	1	0.55					FDM_features_1010	1.621	0.017	1.092	2.406	0.563						FDM_features_3484	2.276	0.013	1.187	4.365	0.578
texture_ngldm_3D_scale2_algoFBN_bin128_Fngl_hgce	1	0.039	1	1	0.532					FDM_features_2030	1.23	0.017	1.038	1.458	0.58						FDM_features_3953	1.466	0.013	1.084	1.982	0.549
intHist_3D_scale2_algoFBN_bin32_Fih_max_grad_gl	0.948	0.039	0.902	0.997	0.531					FDM_features_2181	1.443	0.017	1.068	1.951	0.598						FDM_features_42	1.53	0.014	1.09	2.148	0.557
texture_glcm_3Dmrg_scale1_algoFBN_bin32_Fcm_clust_prom	1	0.04	1	1	0.503					FDM_features_2393	0.377	0.017	0.169	0.842	0.575						FDM_features_795	1.537	0.014	1.091	2.165	0.549
texture_glcm_3Dmrg_scale1_algoFBN_bin64_Fcm_clust_prom	1	0.04	1	1	0.503					FDM_features_2403	0.529	0.017	0.313	0.894	0.558						FDM_features_1325	1.315	0.014	1.058	1.635	0.577
texture_glcm_3Dmrg_scale1_algoFBN_bin128_Fcm_clust_prom	1	0.04	1	1	0.502					FDM_features_3139	2.483	0.017	1.178	5.237	0.555						FDM_features_2623	0.34	0.014	0.144	0.803	0.594
texture_glcm_3Dmrg_scale2_algoFBS_bin32_Fcm_inv_diff_norm	*	0.04	*	*	*					FDM_features_3322	2.026	0.017	1.135	3.616	0.572						FDM_features_2950	1.543	0.014	1.09	2.184	0.573
texture_glrlm_3Dmrg_scale2_algoFBN_bin32_Frlm_hgre	0.998	0.04	0.996	1	0.54					FDM_features_3420	1.692	0.017	1.099	2.605	0.583						FDM_features_3033	0.293	0.014	0.11	0.781	0.582
texture_gldzm_3D_scale2_algoFBS_bin32_Fdzm_zdnu_norm	0.202	0.04	0.044	0.933	0.541					FDM_features_3808	1.267	0.017	1.043	1.539	0.599						FDM_features_3195	1.606	0.014	1.1	2.345	0.572
texture_ngtdm_3D_scale2_algoFBS_bin32_Fngt_coarseness	0	0.04	0	0.002	0.557					FDM_features_4036	0.552	0.017	0.339	0.899	0.585						FDM_features_3655	1.916	0.014	1.139	3.224	0.578
texture_ngldm_3D_scale2_algoFBN_bin32_Fngl_hgce	0.998	0.04	0.996	1	0.532					FDM_features_253	1.684	0.018	1.093	2.595	0.592						FDM_features_3804	0.419	0.014	0.21	0.836	0.554
texture_ngldm_3D_scale2_algoFBN_bin64_Fngl_hgce	1	0.04	0.999	1	0.532					FDM_features_468	1.274	0.018	1.042	1.559	0.603						FDM_features_712	1.521	0.015	1.085	2.132	0.566
texture_glcm_3Dmrg_scale2_algoFBN_bin32_Fcm_inv_diff_norm	*	0.041	*	*	*					FDM_features_533	1.253	0.018	1.04	1.51	0.606						FDM_features_2159	1.945	0.015	1.136	3.328	0.574
texture_glcm_3Dmrg_scale2_algoFBN_bin64_Fcm_inv_diff_norm	*	0.041	*	*	*					FDM_features_832	1.581	0.018	1.081	2.312	0.602						FDM_features_2408	1.994	0.015	1.141	3.485	0.553
texture_glrlm_3Dmrg_scale1_algoFBS_bin32_Frlm_glnu	1	0.041	1	1	0.563					FDM_features_1019	2.106	0.018	1.135	3.906	0.575						FDM_features_2456	0.345	0.015	0.146	0.815	0.601
texture_glrlm_3Dmrg_scale1_algoFBS_bin64_Frlm_rl_entr	1.824	0.041	1.024	3.247	0.551					FDM_features_1230	0.594	0.018	0.387	0.914	0.576						FDM_features_2817	1.434	0.015	1.071	1.92	0.562
texture_glrlm_3Dmrg_scale2_algoFBN_bin64_Frlm_hgre	0.999	0.041	0.999	1	0.534					FDM_features_1377	1.251	0.018	1.039	1.507	0.595						FDM_features_2890	1.398	0.015	1.067	1.832	0.558
texture_glrlm_3Dmrg_scale2_algoFBN_bin128_Frlm_hgre	1	0.041	1	1	0.532					FDM_features_1549	1.336	0.018	1.051	1.7	0.603						FDM_features_220	1.344	0.016	1.056	1.71	0.572
texture_gldzm_3D_scale1_algoFBN_bin32_Fdzm_zd_entr	1.309	0.041	1.012	1.694	0.541					FDM_features_2481	1.44	0.018	1.065	1.948	0.595						FDM_features_1191	2.332	0.016	1.168	4.658	0.592
texture_gldzm_3D_scale2_algoFBN_bin32_Fdzm_zdnu_norm	0.138	0.041	0.02	0.926	0.54					FDM_features_2890	1.305	0.018	1.046	1.628	0.605						FDM_features_1259	0.265	0.016	0.09	0.779	0.564
texture_gldzm_3D_scale2_algoFBN_bin128_Fdzm_zd_var	1.033	0.041	1.001	1.066	0.559					FDM_features_3200	0.578	0.018	0.367	0.909	0.607						FDM_features_1574	0.198	0.016	0.053	0.739	0.598
texture_ngtdm_3D_scale1_algoFBN_bin128_Fngt_coarseness	0	0.041	0	0	0.558					FDM_features_3266	1.441	0.018	1.064	1.952	0.592						FDM_features_3446	1.631	0.016	1.097	2.426	0.558
texture_glcm_3Dmrg_scale2_algoFBN_bin128_Fcm_inv_diff_norm	*	0.042	*	*	*					FDM_features_3302	0.643	0.018	0.446	0.928	0.59						FDM_features_3697	1.694	0.016	1.102	2.605	0.57
texture_glrlm_3Dmrg_scale2_algoFBN_bin32_Frlm_glnu	1	0.042	1	1	0.559					FDM_features_3515	0.409	0.018	0.194	0.86	0.578						FDM_features_3807	2.264	0.016	1.168	4.392	0.556
texture_glszm_3D_scale1_algoFBN_bin64_Fszm_z_perc	0.098	0.042	0.011	0.919	0.529					FDM_features_3524	1.358	0.018	1.055	1.749	0.577						FDM_features_3889	1.811	0.016	1.115	2.939	0.55
texture_gldzm_3D_scale1_algoFBN_bin64_Fdzm_z_perc	0.098	0.042	0.011	0.919	0.529					FDM_features_3561	1.512	0.018	1.073	2.129	0.61						FDM_features_4083	1.99	0.016	1.139	3.478	0.568
texture_ngldm_3D_scale1_algoFBN_bin128_Fngl_dcnu_norm	0.036	0.042	0.001	0.886	0.53					FDM_features_3974	1.618	0.018	1.085	2.413	0.581						FDM_features_617	0.43	0.017	0.215	0.861	0.561
texture_ngldm_3D_scale2_algoFBS_bin64_Fngl_dc_var	1.01	0.042	1	1.02	0.542					FDM_features_198	1.208	0.019	1.032	1.413	0.598						FDM_features_770	0.322	0.017	0.127	0.814	0.559
intVolHist_3D_scale1_algoFBN_bin128_Fivh_V90	0.01	0.042	0	0.846	0.526					FDM_features_396	1.312	0.019	1.047	1.645	0.561						FDM_features_997	2.391	0.017	1.171	4.883	0.555
intVolHist_3D_scale2_algoFBN_bin128_Fivh_V90	0.044	0.042	0.002	0.898	0.527					FDM_features_511	2.061	0.019	1.124	3.779	0.587						FDM_features_1057	1.555	0.017	1.083	2.231	0.577
texture_gldzm_3D_scale2_algoFBS_bin128_Fdzm_zdnu_norm	0.38	0.043	0.149	0.969	0.53					FDM_features_1003	1.454	0.019	1.063	1.989	0.586						FDM_features_1850	1.627	0.017	1.091	2.427	0.573
texture_ngldm_3D_scale2_algoFBN_bin32_Fngl_hdlge	1.886	0.043	1.019	3.489	0.547					FDM_features_1623	0.521	0.019	0.302	0.897	0.604						FDM_features_1874	1.597	0.017	1.088	2.346	0.555
texture_ngldm_3D_scale2_algoFBN_bin128_Fngl_glnu	1	0.043	1	1	0.554					FDM_features_2437	1.449	0.019	1.064	1.974	0.576						FDM_features_2549	1.541	0.017	1.079	2.2	0.558
texture_ngldm_3D_scale2_algoFBS_bin64_Fngl_dcnu	1	0.043	1	1	0.565					FDM_features_2448	1.492	0.019	1.069	2.082	0.588						FDM_features_2696	0.288	0.017	0.104	0.797	0.57
intHist_3D_scale1_algoFBN_bin32_Fih_mean	0.917	0.043	0.844	0.997	0.536					FDM_features_2703	0.208	0.019	0.056	0.774	0.596						FDM_features_2770	1.755	0.017	1.106	2.786	0.558
intHist_3D_scale1_algoFBN_bin64_Fih_mean	0.958	0.043	0.919	0.999	0.536					FDM_features_2706	1.355	0.019	1.051	1.745	0.59						FDM_features_3141	1.672	0.017	1.097	2.548	0.55
intVolHist_3D_scale1_algoFBN_bin64_Fivh_auc	0.067	0.043	0.005	0.918	0.536					FDM_features_2801	1.351	0.019	1.051	1.736	0.571						FDM_features_3539	0.378	0.017	0.17	0.838	0.565
intHist_3D_scale1_algoFBN_bin128_Fih_mean	0.979	0.043	0.959	0.999	0.536					FDM_features_2974	1.292	0.019	1.043	1.599	0.579						FDM_features_108	1.819	0.018	1.108	2.988	0.564
intVolHist_3D_scale1_algoFBN_bin128_Fivh_auc	0.065	0.043	0.005	0.92	0.536					FDM_features_3594	1.317	0.019	1.046	1.658	0.597						FDM_features_417	1.555	0.018	1.078	2.244	0.578
intHist_3D_scale2_algoFBN_bin128_Fih_mode	0.986	0.043	0.973	1	0.526					FDM_features_3729	0.413	0.019	0.198	0.863	0.596						FDM_features_520	2.149	0.018	1.14	4.05	0.583
texture_glcm_3Dmrg_scale2_algoFBN_bin32_Fcm_joint_avg	0.927	0.044	0.861	0.998	0.541					FDM_features_3900	1.687	0.019	1.089	2.612	0.597						FDM_features_1384	1.746	0.018	1.099	2.774	0.591
texture_glcm_3Dmrg_scale2_algoFBN_bin32_Fcm_sum_avg	0.963	0.044	0.928	0.999	0.541					FDM_features_4019	1.855	0.019	1.107	3.109	0.586						FDM_features_1399	0.267	0.018	0.089	0.799	0.587
texture_glcm_3Dmrg_scale2_algoFBN_bin64_Fcm_joint_avg	0.963	0.044	0.928	0.999	0.542					FDM_features_105	1.64	0.02	1.082	2.485	0.597						FDM_features_1426	1.705	0.018	1.096	2.652	0.568
texture_glcm_3Dmrg_scale2_algoFBN_bin64_Fcm_sum_avg	0.981	0.044	0.963	0.999	0.542					FDM_features_145	1.366	0.02	1.05	1.777	0.621						FDM_features_1913	1.278	0.018	1.042	1.568	0.558
texture_glcm_3Dmrg_scale2_algoFBN_bin128_Fcm_joint_avg	0.981	0.044	0.963	0.999	0.542					FDM_features_1216	1.508	0.02	1.067	2.131	0.556						FDM_features_1974	1.484	0.018	1.069	2.06	0.563
texture_glcm_3Dmrg_scale2_algoFBN_bin128_Fcm_sum_avg	0.991	0.044	0.981	1	0.542					FDM_features_1323	1.789	0.02	1.098	2.916	0.568						FDM_features_2699	1.636	0.018	1.089	2.459	0.568
texture_ngtdm_3D_scale2_algoFBS_bin32_Fngt_contrast	0.072	0.044	0.005	0.936	0.522					FDM_features_1696	0.462	0.02	0.241	0.886	0.595						FDM_features_2721	0.381	0.018	0.172	0.847	0.576
texture_ngtdm_3D_scale2_algoFBS_bin128_Fngt_busyness	1.003	0.044	1	1.006	0.563					FDM_features_2206	2.355	0.02	1.142	4.856	0.587						FDM_features_2812	1.808	0.018	1.107	2.951	0.567
texture_gldzm_3D_scale1_algoFBN_bin64_Fdzm_zd_var	1.009	0.045	1	1.018	0.564					FDM_features_2358	1.34	0.02	1.047	1.715	0.583						FDM_features_2821	1.98	0.018	1.126	3.481	0.544
texture_gldzm_3D_scale2_algoFBN_bin32_Fdzm_zd_var	1.038	0.045	1.001	1.076	0.56					FDM_features_2643	1.427	0.02	1.057	1.926	0.604						FDM_features_2956	0.572	0.018	0.359	0.909	0.574
texture_ngtdm_3D_scale1_algoFBN_bin64_Fngt_coarseness	0	0.045	0	0	0.556					FDM_features_3070	0.171	0.02	0.039	0.754	0.574						FDM_features_3720	1.517	0.018	1.073	2.144	0.547
texture_ngldm_3D_scale1_algoFBN_bin128_Fngl_glnu	1	0.045	1	1	0.554					FDM_features_3275	1.35	0.02	1.048	1.739	0.587						FDM_features_433	1.455	0.019	1.063	1.992	0.563
texture_glcm_3Dmrg_scale1_algoFBN_bin128_Fcm_inv_var	*	0.046	*	*	*					FDM_features_3462	1.31	0.02	1.043	1.646	0.6						FDM_features_1351	1.688	0.019	1.09	2.615	0.569
texture_glcm_3Dmrg_scale2_algoFBS_bin64_Fcm_corr	5.246	0.046	1.029	26.747	0.558					FDM_features_3543	1.437	0.02	1.058	1.953	0.614						FDM_features_1407	2.149	0.019	1.132	4.077	0.566
texture_glszm_3D_scale2_algoFBN_bin64_Fszm_hgze	0.999	0.046	0.999	1	0.548					FDM_features_3637	0.417	0.02	0.201	0.869	0.571						FDM_features_2139	1.401	0.019	1.058	1.854	0.564
texture_gldzm_3D_scale2_algoFBN_bin32_Fdzm_sdhge	0.996	0.046	0.992	1	0.54					FDM_features_4022	1.423	0.02	1.057	1.916	0.621						FDM_features_2281	2.13	0.019	1.13	4.014	0.548
texture_gldzm_3D_scale2_algoFBN_bin64_Fdzm_hgze	0.999	0.046	0.999	1	0.548					FDM_features_4037	1.398	0.02	1.054	1.854	0.606						FDM_features_2640	0.413	0.019	0.198	0.865	0.568
texture_ngtdm_3D_scale1_algoFBS_bin32_Fngt_contrast	0.004	0.046	0	0.915	0.525					FDM_features_676	0.515	0.021	0.293	0.906	0.617						FDM_features_2700	1.812	0.019	1.104	2.975	0.575
intHist_3D_scale1_algoFBN_bin128_Fih_max_grad	1	0.046	1	1	0.557					FDM_features_1189	0.55	0.021	0.331	0.913	0.591						FDM_features_3043	1.435	0.019	1.063	1.939	0.552
texture_glrlm_3Dmrg_scale2_algoFBS_bin32_Frlm_glnu	1	0.047	1	1	0.56					FDM_features_1480	1.612	0.021	1.074	2.421	0.597						FDM_features_3117	1.544	0.019	1.073	2.222	0.569
texture_ngtdm_3D_scale1_algoFBN_bin32_Fngt_coarseness	0	0.047	0	0.001	0.554					FDM_features_2187	0.568	0.021	0.351	0.918	0.59						FDM_features_3264	0.179	0.019	0.043	0.756	0.551
texture_ngldm_3D_scale2_algoFBN_bin128_Fngl_dcnu_norm	0.111	0.047	0.013	0.97	0.528					FDM_features_2391	2.249	0.021	1.127	4.488	0.594						FDM_features_3317	0.567	0.019	0.353	0.91	0.569
intHist_3D_scale1_algoFBN_bin64_Fih_min_grad	1	0.047	1	1	0.551					FDM_features_2788	1.444	0.021	1.058	1.971	0.591						FDM_features_3671	2.909	0.019	1.196	7.074	0.571
intHist_3D_scale2_algoFBS_bin128_Fih_mode	1.403	0.048	1.002	1.964	0.519					FDM_features_2832	2.845	0.021	1.172	6.909	0.582						FDM_features_526	1.469	0.02	1.061	2.032	0.567
texture_glszm_3D_scale1_algoFBS_bin64_Fszm_zs_entr	1.424	0.049	1.002	2.023	0.554					FDM_features_3045	1.293	0.021	1.04	1.608	0.599						FDM_features_2065	0.416	0.02	0.199	0.869	0.56
texture_ngtdm_3D_scale1_algoFBS_bin32_Fngt_busyness	1.006	0.049	1	1.011	0.558					FDM_features_3082	1.253	0.021	1.034	1.518	0.59						FDM_features_3001	1.334	0.02	1.045	1.702	0.574
texture_ngldm_3D_scale1_algoFBS_bin64_Fngl_glnu	1	0.049	1	1	0.557					FDM_features_3374	1.448	0.021	1.057	1.985	0.582						FDM_features_3857	2.095	0.02	1.123	3.911	0.563
intHist_3D_scale1_algoFBN_bin64_Fih_iqr	0.972	0.049	0.946	1	0.526					FDM_features_180	1.369	0.022	1.046	1.791	0.582						FDM_features_1293	1.503	0.021	1.062	2.125	0.564
intHist_3D_scale1_algoFBS_bin64_Fih_max_grad	1	0.049	1	1	0.558					FDM_features_218	1.374	0.022	1.047	1.804	0.594						FDM_features_1748	1.352	0.021	1.046	1.747	0.554
texture_glszm_3D_scale2_algoFBS_bin128_Fszm_zsnu	1.001	0.05	1	1.003	0.541					FDM_features_242	1.477	0.022	1.058	2.064	0.603						FDM_features_3211	1.413	0.021	1.052	1.897	0.548
intHist_3D_scale1_algoFBS_bin64_Fih_range	1.077	0.05	1	1.16	0.553					FDM_features_338	1.535	0.022	1.065	2.212	0.586						FDM_features_3533	0.448	0.021	0.226	0.885	0.555
intHist_3D_scale2_algoFBS_bin64_Fih_min_grad	1	0.05	1	1	0.561					FDM_features_425	1.397	0.022	1.049	1.86	0.595						FDM_features_3618	1.927	0.021	1.106	3.356	0.541
FDM_features_440	0.295	0	0.15	0.578	0.566					FDM_features_2196	0.361	0.022	0.151	0.862	0.599						FDM_features_3706	1.582	0.021	1.072	2.335	0.562
FDM_features_589	2.01	0	1.376	2.936	0.574					FDM_features_2455	1.317	0.022	1.04	1.667	0.602						FDM_features_24	1.836	0.022	1.094	3.082	0.55
FDM_features_1046	1.762	0	1.329	2.336	0.576					FDM_features_2733	1.644	0.022	1.073	2.518	0.582						FDM_features_767	1.414	0.022	1.052	1.902	0.565
FDM_features_1463	1.549	0	1.216	1.972	0.585					FDM_features_2960	1.716	0.022	1.082	2.723	0.557						FDM_features_1463	1.463	0.022	1.055	2.028	0.554
FDM_features_1775	2.676	0	1.565	4.577	0.578					FDM_features_3121	0.627	0.022	0.42	0.936	0.566						FDM_features_1775	2.29	0.022	1.126	4.658	0.574
FDM_features_2110	2.532	0	1.648	3.891	0.581					FDM_features_3679	1.343	0.022	1.044	1.727	0.602						FDM_features_1933	1.391	0.022	1.048	1.847	0.546
FDM_features_2187	0.468	0	0.316	0.692	0.575					FDM_features_3757	1.394	0.022	1.049	1.854	0.599						FDM_features_2624	1.333	0.022	1.043	1.704	0.566
FDM_features_2589	3.351	0	2	5.616	0.605					FDM_features_3919	1.655	0.022	1.074	2.551	0.573						FDM_features_2869	1.391	0.022	1.049	1.845	0.561
FDM_features_2875	0.145	0	0.066	0.317	0.599					FDM_features_452	1.35	0.023	1.042	1.751	0.592						FDM_features_3388	0.494	0.022	0.271	0.902	0.554
FDM_features_3266	1.512	0	1.2	1.904	0.578					FDM_features_658	1.484	0.023	1.057	2.084	0.591						FDM_features_263	0.4	0.023	0.182	0.88	0.566
FDM_features_3564	1.973	0	1.423	2.735	0.59					FDM_features_695	0.322	0.023	0.121	0.856	0.568						FDM_features_489	0.2	0.023	0.05	0.797	0.552
FDM_features_3806	1.772	0	1.319	2.379	0.601					FDM_features_900	1.362	0.023	1.044	1.776	0.609						FDM_features_592	1.294	0.023	1.036	1.615	0.549
FDM_features_4010	2.652	0	1.533	4.588	0.574					FDM_features_1082	1.261	0.023	1.033	1.54	0.615						FDM_features_904	1.288	0.023	1.036	1.602	0.563
FDM_features_175	2.27	0.001	1.387	3.716	0.567					FDM_features_1116	1.972	0.023	1.099	3.539	0.597						FDM_features_2494	1.252	0.023	1.032	1.52	0.555
FDM_features_292	2.072	0.001	1.359	3.16	0.564					FDM_features_1385	1.836	0.023	1.089	3.097	0.573						FDM_features_2546	1.38	0.023	1.045	1.823	0.564
FDM_features_535	2.016	0.001	1.319	3.081	0.537					FDM_features_1585	1.68	0.023	1.076	2.623	0.596						FDM_features_3222	1.599	0.023	1.067	2.396	0.56
FDM_features_614	0.243	0.001	0.109	0.54	0.581					FDM_features_2192	0.541	0.023	0.318	0.92	0.591						FDM_features_3315	1.772	0.023	1.081	2.905	0.549
FDM_features_687	1.667	0.001	1.236	2.25	0.58					FDM_features_2298	0.392	0.023	0.175	0.877	0.588						FDM_features_4094	1.808	0.023	1.086	3.011	0.569
FDM_features_725	0.331	0.001	0.173	0.633	0.589					FDM_features_2509	1.636	0.023	1.071	2.497	0.583						FDM_features_340	1.701	0.024	1.074	2.693	0.555
FDM_features_851	1.671	0.001	1.222	2.286	0.561					FDM_features_2701	1.362	0.023	1.045	1.777	0.561						FDM_features_851	1.582	0.024	1.063	2.353	0.564
FDM_features_1198	0.518	0.001	0.356	0.755	0.571					FDM_features_2983	1.616	0.023	1.068	2.446	0.598						FDM_features_1084	1.861	0.024	1.086	3.191	0.571
FDM_features_1487	1.535	0.001	1.192	1.978	0.587					FDM_features_3350	1.228	0.023	1.029	1.466	0.597						FDM_features_2826	1.466	0.024	1.052	2.042	0.555
FDM_features_1491	1.87	0.001	1.301	2.687	0.592					FDM_features_3430	0.515	0.023	0.29	0.914	0.555						FDM_features_3291	1.238	0.024	1.028	1.491	0.561
FDM_features_1508	2.071	0.001	1.328	3.231	0.579					FDM_features_3441	0.29	0.023	0.099	0.844	0.603						FDM_features_3485	0.443	0.024	0.218	0.899	0.563
FDM_features_1638	1.542	0.001	1.183	2.011	0.577					FDM_features_3480	0.495	0.023	0.269	0.909	0.575						FDM_features_3806	1.546	0.024	1.059	2.258	0.573
FDM_features_1653	0.289	0.001	0.134	0.622	0.565					FDM_features_153	0.354	0.024	0.143	0.874	0.568						FDM_features_3991	1.653	0.024	1.068	2.557	0.563
FDM_features_1661	1.916	0.001	1.318	2.785	0.575					FDM_features_219	1.434	0.024	1.049	1.96	0.563						FDM_features_414	1.337	0.025	1.037	1.724	0.555
FDM_features_1696	0.44	0.001	0.272	0.71	0.576					FDM_features_378	0.568	0.024	0.347	0.93	0.566						FDM_features_1082	1.323	0.025	1.036	1.691	0.549
FDM_features_1802	1.759	0.001	1.257	2.461	0.574					FDM_features_515	2.094	0.024	1.102	3.979	0.608						FDM_features_1472	0.325	0.025	0.122	0.867	0.544
FDM_features_1881	1.989	0.001	1.335	2.964	0.569					FDM_features_795	1.383	0.024	1.044	1.833	0.574						FDM_features_1788	0.598	0.025	0.382	0.936	0.558
FDM_features_1929	1.604	0.001	1.214	2.12	0.573					FDM_features_847	1.491	0.024	1.055	2.108	0.569						FDM_features_2951	1.573	0.025	1.059	2.337	0.548
FDM_features_1963	1.515	0.001	1.195	1.92	0.581					FDM_features_1087	1.335	0.024	1.039	1.716	0.604						FDM_features_3523	1.614	0.025	1.062	2.454	0.548
FDM_features_2059	0.537	0.001	0.374	0.77	0.565					FDM_features_1304	1.956	0.024	1.093	3.5	0.591						FDM_features_3556	1.36	0.025	1.04	1.779	0.556
FDM_features_2206	2.569	0.001	1.478	4.465	0.57					FDM_features_1994	1.378	0.024	1.044	1.818	0.569						FDM_features_271	1.817	0.026	1.075	3.071	0.576
FDM_features_2407	0.571	0.001	0.405	0.803	0.57					FDM_features_2624	1.339	0.024	1.039	1.725	0.596						FDM_features_699	2.063	0.026	1.088	3.911	0.553
FDM_features_2714	1.305	0.001	1.117	1.524	0.573					FDM_features_2829	4.224	0.024	1.208	14.765	0.557						FDM_features_749	1.653	0.026	1.062	2.574	0.565
FDM_features_2797	0.294	0.001	0.141	0.615	0.572					FDM_features_93	1.472	0.025	1.05	2.063	0.596						FDM_features_1429	1.77	0.026	1.072	2.922	0.551
FDM_features_2903	2.267	0.001	1.403	3.664	0.561					FDM_features_262	1.338	0.025	1.037	1.725	0.592						FDM_features_1598	1.475	0.026	1.047	2.077	0.583
FDM_features_3033	0.272	0.001	0.128	0.579	0.576					FDM_features_303	1.143	0.025	1.017	1.285	0.612						FDM_features_2797	0.379	0.026	0.162	0.888	0.574
FDM_features_3430	0.467	0.001	0.295	0.741	0.558					FDM_features_319	1.332	0.025	1.037	1.71	0.592						FDM_features_3048	0.448	0.026	0.221	0.91	0.576
FDM_features_3953	1.456	0.001	1.174	1.805	0.574					FDM_features_590	1.809	0.025	1.078	3.035	0.588						FDM_features_3338	1.672	0.026	1.063	2.629	0.552
FDM_features_560	0.595	0.002	0.431	0.822	0.568					FDM_features_904	1.293	0.025	1.033	1.62	0.61						FDM_features_3445	1.862	0.026	1.079	3.213	0.543
FDM_features_567	1.509	0.002	1.165	1.955	0.578					FDM_features_1000	2.634	0.025	1.129	6.142	0.564						FDM_features_3778	0.293	0.026	0.099	0.862	0.588
FDM_features_698	0.445	0.002	0.269	0.736	0.578					FDM_features_1105	1.388	0.025	1.042	1.848	0.597						FDM_features_3905	0.387	0.026	0.168	0.892	0.561
FDM_features_716	0.535	0.002	0.362	0.791	0.559					FDM_features_1318	0.357	0.025	0.145	0.877	0.585						FDM_features_58	1.431	0.027	1.042	1.965	0.565
FDM_features_948	1.468	0.002	1.157	1.863	0.564					FDM_features_1611	1.25	0.025	1.029	1.518	0.593						FDM_features_325	0.359	0.027	0.145	0.888	0.557
FDM_features_1065	3.247	0.002	1.525	6.911	0.561					FDM_features_2932	1.353	0.025	1.038	1.764	0.583						FDM_features_685	1.228	0.027	1.023	1.472	0.565
FDM_features_1257	1.743	0.002	1.227	2.476	0.56					FDM_features_3101	1.718	0.025	1.071	2.756	0.582						FDM_features_924	0.657	0.027	0.453	0.954	0.56
FDM_features_1318	0.361	0.002	0.189	0.689	0.568					FDM_features_3451	1.332	0.025	1.036	1.712	0.617						FDM_features_1420	1.37	0.027	1.037	1.811	0.572
FDM_features_1319	1.481	0.002	1.153	1.903	0.565					FDM_features_3941	1.428	0.025	1.047	1.949	0.609						FDM_features_2216	1.574	0.027	1.054	2.352	0.569
FDM_features_1442	0.526	0.002	0.349	0.795	0.582					FDM_features_27	1.91	0.026	1.081	3.375	0.575						FDM_features_2598	2.454	0.027	1.108	5.433	0.539
FDM_features_1625	0.211	0.002	0.078	0.568	0.573					FDM_features_72	1.314	0.026	1.034	1.669	0.563						FDM_features_3120	0.43	0.027	0.204	0.91	0.57
FDM_features_1665	1.915	0.002	1.276	2.875	0.546					FDM_features_190	1.379	0.026	1.039	1.831	0.601						FDM_features_567	1.449	0.028	1.04	2.017	0.556
FDM_features_1695	1.681	0.002	1.207	2.341	0.566					FDM_features_740	1.888	0.026	1.077	3.311	0.583						FDM_features_589	1.728	0.028	1.062	2.81	0.555
FDM_features_1898	1.782	0.002	1.238	2.566	0.578					FDM_features_913	1.561	0.026	1.055	2.309	0.581						FDM_features_1026	1.253	0.028	1.024	1.532	0.559
FDM_features_1913	1.269	0.002	1.092	1.474	0.583					FDM_features_1330	1.51	0.026	1.051	2.168	0.602						FDM_features_1673	1.528	0.028	1.046	2.232	0.562
FDM_features_1956	1.47	0.002	1.157	1.867	0.554					FDM_features_1342	0.302	0.026	0.105	0.868	0.59						FDM_features_1795	2.106	0.028	1.083	4.096	0.526
FDM_features_2001	0.14	0.002	0.04	0.489	0.588					FDM_features_1677	1.567	0.026	1.055	2.325	0.57						FDM_features_2307	1.616	0.028	1.053	2.479	0.55
FDM_features_2335	0.286	0.002	0.131	0.627	0.563					FDM_features_1744	1.292	0.026	1.032	1.617	0.601						FDM_features_2516	1.697	0.028	1.059	2.718	0.558
FDM_features_2713	1.398	0.002	1.126	1.737	0.579					FDM_features_2361	1.842	0.026	1.076	3.153	0.579						FDM_features_2783	1.756	0.028	1.064	2.898	0.539
FDM_features_2816	0.381	0.002	0.207	0.703	0.557					FDM_features_3772	0.634	0.026	0.424	0.946	0.571						FDM_features_2856	1.37	0.028	1.035	1.813	0.561
FDM_features_2887	0.414	0.002	0.236	0.727	0.547					FDM_features_4027	1.341	0.026	1.036	1.736	0.595						FDM_features_3403	1.304	0.028	1.03	1.652	0.555
FDM_features_2956	0.546	0.002	0.372	0.802	0.569					FDM_features_1237	1.749	0.027	1.064	2.873	0.575						FDM_features_3497	2.132	0.028	1.088	4.18	0.549
FDM_features_3010	0.521	0.002	0.343	0.79	0.566					FDM_features_1241	1.254	0.027	1.026	1.534	0.597						FDM_features_3564	1.592	0.028	1.053	2.407	0.556
FDM_features_3308	1.949	0.002	1.284	2.959	0.569					FDM_features_1343	1.926	0.027	1.078	3.44	0.561						FDM_features_3955	1.569	0.028	1.05	2.346	0.554
FDM_features_3530	1.382	0.002	1.122	1.702	0.582					FDM_features_1626	1.59	0.027	1.055	2.395	0.569						FDM_features_69	1.302	0.029	1.027	1.65	0.563
FDM_features_3588	2.934	0.002	1.505	5.721	0.561					FDM_features_1637	2.525	0.027	1.113	5.731	0.571						FDM_features_86	2.271	0.029	1.089	4.738	0.553
FDM_features_3757	1.452	0.002	1.148	1.837	0.583					FDM_features_1732	1.47	0.027	1.045	2.067	0.576						FDM_features_114	2.349	0.029	1.089	5.064	0.558
FDM_features_3827	1.614	0.002	1.186	2.197	0.568					FDM_features_1815	0.212	0.027	0.054	0.835	0.552						FDM_features_1714	2.176	0.029	1.085	4.364	0.553
FDM_features_3967	0.494	0.002	0.317	0.771	0.559					FDM_features_2426	1.199	0.027	1.02	1.408	0.597						FDM_features_1921	2.273	0.029	1.089	4.744	0.544
FDM_features_3972	1.389	0.002	1.128	1.712	0.577					FDM_features_2562	1.216	0.027	1.022	1.447	0.585						FDM_features_1991	1.763	0.029	1.06	2.933	0.565
FDM_features_4082	0.459	0.002	0.283	0.743	0.57					FDM_features_2731	1.78	0.027	1.068	2.966	0.57						FDM_features_2143	1.29	0.029	1.026	1.622	0.561
FDM_features_1	1.691	0.003	1.197	2.389	0.561					FDM_features_2839	1.58	0.027	1.055	2.367	0.59						FDM_features_2412	1.632	0.029	1.052	2.531	0.544
FDM_features_302	1.39	0.003	1.115	1.734	0.573					FDM_features_3206	0.392	0.027	0.17	0.901	0.604						FDM_features_2501	1.405	0.029	1.035	1.908	0.555
FDM_features_319	1.328	0.003	1.101	1.6	0.571					FDM_features_3744	1.313	0.027	1.032	1.671	0.606						FDM_features_1102	0.506	0.03	0.274	0.936	0.565
FDM_features_920	1.69	0.003	1.192	2.395	0.566					FDM_features_3817	1.423	0.027	1.04	1.946	0.536						FDM_features_1439	0.481	0.03	0.249	0.93	0.561
FDM_features_1195	0.631	0.003	0.464	0.859	0.557					FDM_features_3878	0.422	0.027	0.197	0.905	0.594						FDM_features_1837	1.378	0.03	1.032	1.842	0.555
FDM_features_1385	1.8	0.003	1.229	2.635	0.567					FDM_features_654	1.408	0.028	1.039	1.91	0.595						FDM_features_3930	2.075	0.03	1.073	4.014	0.551
FDM_features_1710	1.563	0.003	1.169	2.089	0.581					FDM_features_753	1.287	0.028	1.028	1.611	0.581						FDM_features_256	1.933	0.031	1.063	3.516	0.56
FDM_features_1757	1.744	0.003	1.21	2.514	0.561					FDM_features_1147	1.232	0.028	1.023	1.485	0.593						FDM_features_1587	1.939	0.031	1.061	3.544	0.543
FDM_features_1901	1.585	0.003	1.166	2.154	0.562					FDM_features_1148	1.306	0.028	1.029	1.656	0.613						FDM_features_2224	1.701	0.031	1.051	2.754	0.575
FDM_features_1936	1.515	0.003	1.154	1.989	0.568					FDM_features_1631	1.636	0.028	1.053	2.539	0.572						FDM_features_2436	1.321	0.031	1.025	1.701	0.561
FDM_features_2121	1.873	0.003	1.236	2.841	0.571					FDM_features_1775	2.238	0.028	1.089	4.597	0.576						FDM_features_2867	1.584	0.031	1.044	2.402	0.555
FDM_features_2391	2.366	0.003	1.33	4.209	0.573					FDM_features_1981	1.37	0.028	1.035	1.812	0.587						FDM_features_3194	1.307	0.031	1.024	1.668	0.564
FDM_features_2971	1.338	0.003	1.105	1.62	0.581					FDM_features_2349	0.392	0.028	0.17	0.904	0.559						FDM_features_3201	1.297	0.031	1.024	1.643	0.562
FDM_features_3284	1.477	0.003	1.143	1.908	0.559					FDM_features_3236	1.185	0.028	1.018	1.379	0.615						FDM_features_3676	2.755	0.031	1.099	6.908	0.576
FDM_features_3445	1.859	0.003	1.238	2.791	0.572					FDM_features_3372	0.579	0.028	0.355	0.942	0.559						FDM_features_4031	1.817	0.031	1.055	3.131	0.571
FDM_features_3635	1.497	0.003	1.145	1.956	0.572					FDM_features_3373	1.343	0.028	1.033	1.746	0.59						FDM_features_4086	1.368	0.031	1.029	1.817	0.557
FDM_features_3673	1.351	0.003	1.111	1.643	0.574					FDM_features_3483	0.475	0.028	0.245	0.922	0.577						FDM_features_2160	2.133	0.032	1.066	4.269	0.564
FDM_features_3812	1.307	0.003	1.096	1.559	0.567					FDM_features_3629	1.392	0.028	1.037	1.87	0.546						FDM_features_2589	1.993	0.032	1.063	3.737	0.549
FDM_features_3866	1.526	0.003	1.15	2.024	0.564					FDM_features_3793	0.586	0.028	0.364	0.943	0.591						FDM_features_2695	1.503	0.032	1.035	2.183	0.564
FDM_features_3929	0.473	0.003	0.291	0.769	0.576					FDM_features_4086	1.362	0.028	1.035	1.793	0.608						FDM_features_3216	1.496	0.032	1.034	2.163	0.567
FDM_features_4058	1.895	0.003	1.245	2.885	0.569					FDM_features_304	1.56	0.029	1.046	2.326	0.567						FDM_features_3848	1.392	0.032	1.028	1.884	0.549
FDM_features_35	1.273	0.004	1.082	1.498	0.559					FDM_features_341	1.73	0.029	1.056	2.833	0.569						FDM_features_545	1.538	0.033	1.035	2.286	0.563
FDM_features_268	1.361	0.004	1.106	1.674	0.574					FDM_features_489	0.279	0.029	0.089	0.877	0.581						FDM_features_867	0.324	0.033	0.115	0.912	0.558
FDM_features_878	1.549	0.004	1.15	2.086	0.552					FDM_features_1233	1.426	0.029	1.037	1.961	0.587						FDM_features_2297	1.452	0.033	1.031	2.044	0.553
FDM_features_1076	1.442	0.004	1.123	1.853	0.551					FDM_features_1797	1.711	0.029	1.058	2.769	0.583						FDM_features_2801	1.393	0.033	1.027	1.89	0.552
FDM_features_1162	1.613	0.004	1.162	2.237	0.572					FDM_features_2016	1.356	0.029	1.031	1.784	0.592						FDM_features_3683	1.293	0.033	1.021	1.636	0.554
FDM_features_1216	1.465	0.004	1.128	1.903	0.547					FDM_features_3027	1.504	0.029	1.042	2.171	0.607						FDM_features_3771	2.094	0.033	1.06	4.137	0.543
FDM_features_1367	0.384	0.004	0.201	0.734	0.566					FDM_features_3796	0.514	0.029	0.282	0.935	0.605						FDM_features_331	0.408	0.034	0.178	0.936	0.564
FDM_features_2050	1.5	0.004	1.139	1.975	0.56					FDM_features_3853	1.87	0.029	1.065	3.285	0.603						FDM_features_634	2.787	0.034	1.082	7.183	0.554
FDM_features_2183	1.783	0.004	1.199	2.653	0.561					FDM_features_3971	1.536	0.029	1.044	2.26	0.56						FDM_features_821	1.395	0.034	1.025	1.897	0.563
FDM_features_2393	0.368	0.004	0.188	0.721	0.549					FDM_features_1276	1.715	0.03	1.053	2.792	0.558						FDM_features_1578	0.397	0.034	0.169	0.933	0.566
FDM_features_2770	1.612	0.004	1.163	2.235	0.569					FDM_features_2222	1.543	0.03	1.043	2.282	0.577						FDM_features_1619	1.391	0.034	1.025	1.887	0.549
FDM_features_2826	1.443	0.004	1.128	1.845	0.574					FDM_features_2278	1.122	0.03	1.011	1.245	0.596						FDM_features_1662	2.214	0.034	1.06	4.626	0.577
FDM_features_2840	1.375	0.004	1.108	1.705	0.585					FDM_features_2813	2.242	0.03	1.082	4.645	0.556						FDM_features_3082	1.258	0.034	1.018	1.555	0.546
FDM_features_3091	1.265	0.004	1.076	1.488	0.57					FDM_features_3231	1.575	0.03	1.044	2.378	0.592						FDM_features_3689	1.762	0.034	1.045	2.97	0.545
FDM_features_3120	0.41	0.004	0.224	0.751	0.574					FDM_features_3488	1.56	0.03	1.044	2.33	0.587						FDM_features_3993	1.421	0.034	1.027	1.965	0.559
FDM_features_3121	0.604	0.004	0.431	0.848	0.554					FDM_features_3569	1.562	0.03	1.045	2.335	0.563						FDM_features_195	1.445	0.035	1.026	2.036	0.572
FDM_features_3309	1.317	0.004	1.09	1.592	0.559					FDM_features_3615	1.379	0.03	1.031	1.845	0.595						FDM_features_224	0.381	0.035	0.156	0.933	0.55
FDM_features_3312	3.251	0.004	1.446	7.31	0.546					FDM_features_324	1.236	0.031	1.02	1.497	0.591						FDM_features_230	3.322	0.035	1.086	10.159	0.554
FDM_features_3675	1.665	0.004	1.177	2.356	0.555					FDM_features_1063	1.41	0.031	1.031	1.928	0.557						FDM_features_281	2.484	0.035	1.067	5.781	0.538
FDM_features_171	2.188	0.005	1.268	3.776	0.56					FDM_features_1172	1.311	0.031	1.025	1.676	0.588						FDM_features_1441	1.354	0.035	1.021	1.795	0.556
FDM_features_304	1.537	0.005	1.14	2.071	0.56					FDM_features_1364	1.616	0.031	1.044	2.501	0.569						FDM_features_2274	1.611	0.035	1.034	2.509	0.539
FDM_features_388	1.46	0.005	1.121	1.902	0.572					FDM_features_1458	1.714	0.031	1.052	2.793	0.568						FDM_features_3298	1.927	0.035	1.048	3.543	0.564
FDM_features_1057	1.471	0.005	1.123	1.928	0.563					FDM_features_1534	0.638	0.031	0.424	0.961	0.575						FDM_features_3827	1.506	0.035	1.028	2.204	0.546
FDM_features_1083	1.907	0.005	1.22	2.982	0.567					FDM_features_2244	0.509	0.031	0.275	0.941	0.567						FDM_features_3885	0.501	0.035	0.264	0.952	0.543
FDM_features_1240	1.442	0.005	1.116	1.865	0.565					FDM_features_2282	1.464	0.031	1.036	2.071	0.592						FDM_features_365	1.473	0.036	1.025	2.117	0.547
FDM_features_1443	2.007	0.005	1.232	3.269	0.561					FDM_features_2354	1.551	0.031	1.041	2.311	0.589						FDM_features_1681	1.338	0.036	1.019	1.755	0.558
FDM_features_1572	1.509	0.005	1.132	2.012	0.557					FDM_features_2649	0.399	0.031	0.173	0.921	0.562						FDM_features_2429	1.819	0.036	1.04	3.18	0.55
FDM_features_1672	1.353	0.005	1.096	1.671	0.575					FDM_features_2717	1.576	0.031	1.042	2.382	0.592						FDM_features_2680	1.707	0.036	1.037	2.812	0.563
FDM_features_1788	0.601	0.005	0.42	0.861	0.554					FDM_features_2862	1.918	0.031	1.06	3.469	0.579						FDM_features_438	1.329	0.037	1.017	1.738	0.543
FDM_features_2153	1.422	0.005	1.109	1.823	0.553					FDM_features_3076	1.19	0.031	1.016	1.394	0.585						FDM_features_1038	1.634	0.037	1.03	2.591	0.54
FDM_features_2158	3.221	0.005	1.428	7.266	0.536					FDM_features_3205	1.349	0.031	1.028	1.768	0.601						FDM_features_1367	0.403	0.037	0.172	0.946	0.557
FDM_features_2622	1.223	0.005	1.063	1.407	0.576					FDM_features_352	1.305	0.032	1.023	1.664	0.605						FDM_features_1542	1.33	0.037	1.018	1.739	0.557
FDM_features_2690	1.693	0.005	1.174	2.441	0.551					FDM_features_1695	1.615	0.032	1.042	2.503	0.58						FDM_features_1638	1.437	0.037	1.022	2.02	0.555
FDM_features_2696	0.291	0.005	0.122	0.692	0.541					FDM_features_1832	2.597	0.032	1.085	6.215	0.535						FDM_features_2447	1.648	0.037	1.03	2.636	0.55
FDM_features_2731	1.775	0.005	1.188	2.652	0.552					FDM_features_2013	1.558	0.032	1.038	2.338	0.599						FDM_features_2726	0.346	0.037	0.128	0.939	0.567
FDM_features_2801	1.348	0.005	1.094	1.662	0.555					FDM_features_2161	1.369	0.032	1.027	1.824	0.602						FDM_features_3243	0.377	0.037	0.151	0.941	0.575
FDM_features_2812	1.704	0.005	1.175	2.473	0.573					FDM_features_2635	1.815	0.032	1.052	3.132	0.587						FDM_features_843	1.541	0.038	1.024	2.318	0.579
FDM_features_3088	1.529	0.005	1.136	2.058	0.556					FDM_features_3508	1.306	0.032	1.023	1.669	0.599						FDM_features_1114	1.318	0.038	1.015	1.711	0.575
FDM_features_3099	1.665	0.005	1.166	2.378	0.577					FDM_features_3563	1.966	0.032	1.061	3.642	0.592						FDM_features_1272	0.446	0.038	0.207	0.958	0.559
FDM_features_3859	1.282	0.005	1.077	1.526	0.568					FDM_features_4072	1.879	0.032	1.056	3.342	0.578						FDM_features_1346	1.441	0.038	1.02	2.037	0.562
FDM_features_3982	1.331	0.005	1.091	1.623	0.572					FDM_features_113	1.296	0.033	1.021	1.644	0.563						FDM_features_1980	1.219	0.038	1.011	1.469	0.558
FDM_features_149	1.249	0.006	1.067	1.462	0.563					FDM_features_125	1.854	0.033	1.052	3.269	0.576						FDM_features_2222	1.557	0.038	1.024	2.367	0.56
FDM_features_258	1.676	0.006	1.163	2.416	0.555					FDM_features_311	2.086	0.033	1.061	4.103	0.567						FDM_features_4072	1.844	0.038	1.033	3.29	0.533
FDM_features_274	3.124	0.006	1.385	7.046	0.546					FDM_features_357	1.392	0.033	1.027	1.885	0.577						FDM_features_929	0.275	0.039	0.08	0.939	0.554
FDM_features_425	1.335	0.006	1.087	1.639	0.561					FDM_features_485	0.396	0.033	0.169	0.928	0.569						FDM_features_1695	1.629	0.039	1.025	2.588	0.546
FDM_features_796	1.405	0.006	1.102	1.792	0.583					FDM_features_599	1.299	0.033	1.021	1.652	0.588						FDM_features_2230	1.347	0.039	1.016	1.786	0.55
FDM_features_836	1.791	0.006	1.183	2.712	0.566					FDM_features_758	1.811	0.033	1.05	3.125	0.548						FDM_features_2594	0.275	0.039	0.081	0.937	0.553
FDM_features_904	1.273	0.006	1.072	1.513	0.576					FDM_features_1319	1.461	0.033	1.03	2.072	0.571						FDM_features_3430	0.488	0.039	0.247	0.963	0.562
FDM_features_913	1.538	0.006	1.132	2.089	0.563					FDM_features_1461	1.187	0.033	1.014	1.388	0.614						FDM_features_3802	1.273	0.039	1.013	1.601	0.554
FDM_features_1147	1.208	0.006	1.057	1.382	0.58					FDM_features_3118	1.28	0.033	1.02	1.606	0.598						FDM_features_4058	1.742	0.039	1.03	2.948	0.567
FDM_features_1711	1.593	0.006	1.146	2.214	0.584					FDM_features_3923	0.366	0.033	0.145	0.923	0.58						FDM_features_616	0.391	0.04	0.159	0.956	0.547
FDM_features_1852	1.42	0.006	1.105	1.825	0.57					FDM_features_3982	1.334	0.033	1.023	1.739	0.586						FDM_features_729	1.343	0.04	1.014	1.778	0.55
FDM_features_3535	1.831	0.006	1.188	2.823	0.579					FDM_features_3986	1.477	0.033	1.033	2.113	0.582						FDM_features_1459	0.377	0.04	0.149	0.955	0.555
FDM_features_3796	0.491	0.006	0.295	0.815	0.573					FDM_features_854	0.769	0.034	0.604	0.98	0.575						FDM_features_360	1.359	0.041	1.012	1.824	0.561
FDM_features_3802	1.305	0.006	1.08	1.578	0.568					FDM_features_1692	1.373	0.034	1.023	1.842	0.598						FDM_features_940	1.627	0.041	1.02	2.595	0.533
FDM_features_6	1.379	0.007	1.092	1.74	0.559					FDM_features_1964	1.415	0.034	1.027	1.949	0.575						FDM_features_1585	1.693	0.041	1.021	2.809	0.548
FDM_features_15	1.874	0.007	1.187	2.96	0.547					FDM_features_2153	1.394	0.034	1.026	1.895	0.573						FDM_features_1599	1.638	0.041	1.02	2.629	0.543
FDM_features_27	1.776	0.007	1.167	2.704	0.55					FDM_features_2511	0.501	0.034	0.264	0.949	0.581						FDM_features_2227	0.605	0.041	0.373	0.979	0.559
FDM_features_89	0.541	0.007	0.345	0.848	0.56					FDM_features_3075	1.281	0.034	1.018	1.612	0.584						FDM_features_3797	0.594	0.041	0.36	0.979	0.561
FDM_features_271	1.604	0.007	1.138	2.262	0.568					FDM_features_3259	1.307	0.034	1.021	1.672	0.557						FDM_features_3888	1.624	0.041	1.02	2.586	0.54
FDM_features_365	1.455	0.007	1.106	1.915	0.551					FDM_features_3717	1.433	0.034	1.027	1.999	0.559						FDM_features_3971	1.498	0.041	1.017	2.208	0.561
FDM_features_392	1.454	0.007	1.109	1.905	0.54					FDM_features_3990	0.484	0.034	0.248	0.945	0.595						FDM_features_74	1.454	0.042	1.014	2.083	0.555
FDM_features_404	0.602	0.007	0.415	0.873	0.564					FDM_features_131	1.201	0.035	1.013	1.425	0.6						FDM_features_347	1.511	0.042	1.016	2.249	0.529
FDM_features_1026	1.252	0.007	1.063	1.474	0.576					FDM_features_348	1.466	0.035	1.027	2.094	0.585						FDM_features_684	1.531	0.042	1.016	2.308	0.535
FDM_features_1190	1.277	0.007	1.068	1.527	0.568					FDM_features_365	1.491	0.035	1.029	2.159	0.566						FDM_features_1517	1.619	0.042	1.018	2.576	0.566
FDM_features_1417	1.736	0.007	1.162	2.592	0.564					FDM_features_1022	2.241	0.035	1.06	4.737	0.602						FDM_features_1528	0.179	0.042	0.034	0.941	0.563
FDM_features_1517	1.566	0.007	1.131	2.168	0.567					FDM_features_1558	1.187	0.035	1.012	1.391	0.599						FDM_features_1653	0.356	0.042	0.132	0.962	0.557
FDM_features_1771	0.555	0.007	0.361	0.853	0.558					FDM_features_2197	0.415	0.035	0.183	0.94	0.567						FDM_features_2602	2.07	0.042	1.025	4.18	0.541
FDM_features_2358	1.294	0.007	1.071	1.563	0.561					FDM_features_2286	1.361	0.035	1.023	1.811	0.59						FDM_features_2616	0.613	0.042	0.383	0.983	0.571
FDM_features_2593	1.575	0.007	1.13	2.195	0.549					FDM_features_2844	1.202	0.035	1.013	1.428	0.583						FDM_features_3555	1.69	0.042	1.018	2.807	0.535
FDM_features_2733	1.6	0.007	1.139	2.249	0.558					FDM_features_3315	1.568	0.035	1.032	2.382	0.568						FDM_features_3964	1.485	0.042	1.015	2.173	0.544
FDM_features_2835	1.182	0.007	1.046	1.337	0.564					FDM_features_3447	1.535	0.035	1.032	2.283	0.589						FDM_features_22	1.451	0.043	1.012	2.081	0.539
FDM_features_3029	1.493	0.007	1.116	1.997	0.56					FDM_features_3520	1.439	0.035	1.026	2.018	0.59						FDM_features_418	1.461	0.043	1.012	2.11	0.563
FDM_features_3061	1.524	0.007	1.123	2.068	0.562					FDM_features_3523	1.504	0.035	1.03	2.196	0.606						FDM_features_2390	1.321	0.043	1.008	1.73	0.551
FDM_features_3206	0.394	0.007	0.199	0.779	0.569					FDM_features_3584	1.79	0.035	1.043	3.073	0.563						FDM_features_2457	1.656	0.043	1.016	2.697	0.533
FDM_features_3211	1.336	0.007	1.081	1.653	0.566					FDM_features_3915	1.945	0.035	1.048	3.609	0.593						FDM_features_2840	1.327	0.043	1.009	1.745	0.554
FDM_features_3556	1.321	0.007	1.077	1.619	0.575					FDM_features_4069	1.552	0.035	1.033	2.331	0.612						FDM_features_3105	1.34	0.043	1.01	1.777	0.539
FDM_features_3608	1.142	0.007	1.037	1.258	0.571					FDM_features_84	1.482	0.036	1.026	2.14	0.59						FDM_features_3121	0.637	0.043	0.412	0.986	0.556
FDM_features_3633	1.51	0.007	1.12	2.035	0.557					FDM_features_544	1.25	0.036	1.015	1.54	0.581						FDM_features_3206	0.406	0.043	0.17	0.974	0.52
FDM_features_3993	1.395	0.007	1.095	1.776	0.568					FDM_features_644	1.259	0.036	1.015	1.563	0.6						FDM_features_3528	1.452	0.043	1.012	2.085	0.571
FDM_features_4072	1.882	0.007	1.185	2.991	0.555					FDM_features_1392	1.617	0.036	1.032	2.533	0.582						FDM_features_3611	2.247	0.043	1.025	4.926	0.546
FDM_features_5	0.356	0.008	0.165	0.768	0.565					FDM_features_1672	1.365	0.036	1.021	1.825	0.584						FDM_features_3773	1.833	0.043	1.018	3.302	0.557
FDM_features_219	1.373	0.008	1.088	1.732	0.542					FDM_features_1951	1.45	0.036	1.024	2.054	0.582						FDM_features_4016	1.781	0.043	1.018	3.115	0.54
FDM_features_676	0.535	0.008	0.338	0.847	0.575					FDM_features_2719	0.459	0.036	0.221	0.951	0.583						FDM_features_772	0.302	0.044	0.095	0.967	0.577
FDM_features_795	1.387	0.008	1.09	1.764	0.547					FDM_features_2816	0.419	0.036	0.186	0.943	0.578						FDM_features_903	1.247	0.044	1.006	1.546	0.555
FDM_features_821	1.347	0.008	1.08	1.68	0.567					FDM_features_2866	1.701	0.036	1.034	2.799	0.551						FDM_features_943	1.451	0.044	1.009	2.087	0.557
FDM_features_867	0.283	0.008	0.111	0.722	0.566					FDM_features_2897	1.204	0.036	1.013	1.431	0.589						FDM_features_2077	1.731	0.044	1.014	2.954	0.575
FDM_features_1455	0.503	0.008	0.302	0.838	0.541					FDM_features_3997	1.809	0.036	1.039	3.151	0.559						FDM_features_2985	1.55	0.044	1.011	2.374	0.556
FDM_features_1528	0.148	0.008	0.036	0.604	0.551					FDM_features_169	1.475	0.037	1.024	2.125	0.562						FDM_features_3451	1.252	0.044	1.006	1.559	0.57
FDM_features_1549	1.294	0.008	1.069	1.566	0.569					FDM_features_563	2.297	0.037	1.052	5.015	0.587						FDM_features_3764	1.482	0.044	1.011	2.173	0.573
FDM_features_1624	2.77	0.008	1.304	5.884	0.551					FDM_features_596	1.304	0.037	1.016	1.673	0.6						FDM_features_404	0.591	0.045	0.353	0.987	0.584
FDM_features_1677	1.513	0.008	1.116	2.051	0.544					FDM_features_1586	1.404	0.037	1.021	1.929	0.595						FDM_features_1244	1.451	0.045	1.009	2.089	0.568
FDM_features_1809	1.452	0.008	1.103	1.911	0.546					FDM_features_2309	1.363	0.037	1.019	1.825	0.578						FDM_features_1392	1.603	0.045	1.01	2.543	0.549
FDM_features_2234	1.62	0.008	1.132	2.321	0.55					FDM_features_2380	1.704	0.037	1.032	2.814	0.586						FDM_features_3104	1.619	0.045	1.01	2.594	0.555
FDM_features_2426	1.191	0.008	1.047	1.355	0.572					FDM_features_2549	1.397	0.037	1.02	1.913	0.582						FDM_features_3557	1.248	0.045	1.005	1.55	0.536
FDM_features_2435	1.172	0.008	1.042	1.319	0.566					FDM_features_2826	1.4	0.037	1.02	1.922	0.592						FDM_features_204	0.445	0.046	0.201	0.987	0.55
FDM_features_2616	0.638	0.008	0.457	0.89	0.541					FDM_features_2899	1.267	0.037	1.014	1.583	0.59						FDM_features_1108	1.386	0.046	1.005	1.91	0.559
FDM_features_2632	1.355	0.008	1.081	1.698	0.547					FDM_features_3018	1.734	0.037	1.034	2.907	0.558						FDM_features_1237	1.596	0.046	1.009	2.527	0.531
FDM_features_2640	0.449	0.008	0.247	0.814	0.564					FDM_features_3458	1.273	0.037	1.014	1.597	0.58						FDM_features_1442	0.598	0.046	0.36	0.991	0.57
FDM_features_2709	1.399	0.008	1.093	1.789	0.565					FDM_features_3585	1.201	0.037	1.011	1.427	0.605						FDM_features_1469	1.468	0.046	1.008	2.138	0.531
FDM_features_2915	0.469	0.008	0.268	0.82	0.572					FDM_features_221	1.764	0.038	1.032	3.015	0.574						FDM_features_1477	1.181	0.046	1.003	1.392	0.549
FDM_features_2919	1.313	0.008	1.075	1.603	0.563					FDM_features_488	1.604	0.038	1.027	2.508	0.565						FDM_features_1549	1.266	0.046	1.004	1.597	0.549
FDM_features_3064	1.187	0.008	1.047	1.346	0.569					FDM_features_1751	1.306	0.038	1.014	1.681	0.591						FDM_features_1712	1.594	0.046	1.009	2.518	0.571
FDM_features_3523	1.527	0.008	1.115	2.09	0.564					FDM_features_1794	1.348	0.038	1.017	1.785	0.591						FDM_features_2009	1.472	0.046	1.007	2.151	0.556
FDM_features_19	2.422	0.009	1.246	4.708	0.554					FDM_features_2478	2.45	0.038	1.052	5.708	0.561						FDM_features_2034	3.232	0.046	1.02	10.24	0.537
FDM_features_82	1.316	0.009	1.072	1.615	0.571					FDM_features_2514	1.322	0.038	1.015	1.721	0.585						FDM_features_3113	2.413	0.046	1.016	5.733	0.539
FDM_features_188	1.464	0.009	1.099	1.95	0.56					FDM_features_2529	0.355	0.038	0.133	0.945	0.547						FDM_features_3142	2.021	0.046	1.013	4.034	0.553
FDM_features_504	1.753	0.009	1.151	2.669	0.546					FDM_features_2772	1.616	0.038	1.027	2.542	0.57						FDM_features_3294	0.524	0.046	0.277	0.99	0.56
FDM_features_699	1.924	0.009	1.18	3.136	0.545					FDM_features_2936	1.287	0.038	1.015	1.632	0.598						FDM_features_3596	1.265	0.046	1.004	1.594	0.545
FDM_features_797	1.382	0.009	1.084	1.762	0.554					FDM_features_3306	1.482	0.038	1.022	2.151	0.596						FDM_features_3675	1.541	0.046	1.007	2.359	0.545
FDM_features_903	1.23	0.009	1.054	1.436	0.571					FDM_features_3328	1.392	0.038	1.019	1.9	0.595						FDM_features_4071	0.423	0.046	0.182	0.986	0.554
FDM_features_906	1.496	0.009	1.107	2.022	0.556					FDM_features_181	1.279	0.039	1.013	1.617	0.552						FDM_features_11	0.438	0.047	0.193	0.99	0.537
FDM_features_1429	1.737	0.009	1.147	2.631	0.559					FDM_features_642	1.316	0.039	1.014	1.709	0.578						FDM_features_191	1.455	0.047	1.005	2.108	0.557
FDM_features_1744	1.285	0.009	1.063	1.553	0.565					FDM_features_699	1.888	0.039	1.034	3.448	0.566						FDM_features_460	1.268	0.047	1.003	1.602	0.552
FDM_features_2196	0.423	0.009	0.222	0.807	0.564					FDM_features_882	1.474	0.039	1.019	2.131	0.583						FDM_features_1162	1.556	0.047	1.006	2.406	0.548
FDM_features_2267	1.866	0.009	1.165	2.988	0.559					FDM_features_1175	1.382	0.039	1.017	1.878	0.543						FDM_features_1186	1.436	0.047	1.004	2.054	0.554
FDM_features_2299	2.22	0.009	1.22	4.039	0.549					FDM_features_2145	0.59	0.039	0.357	0.974	0.557						FDM_features_1270	1.705	0.047	1.007	2.886	0.555
FDM_features_2307	1.501	0.009	1.106	2.036	0.558					FDM_features_2272	2.841	0.039	1.056	7.647	0.562						FDM_features_1581	1.548	0.047	1.005	2.386	0.567
FDM_features_2491	1.39	0.009	1.084	1.782	0.573					FDM_features_2494	1.195	0.039	1.009	1.415	0.626						FDM_features_1851	1.534	0.047	1.007	2.338	0.547
FDM_features_2635	1.785	0.009	1.155	2.759	0.557					FDM_features_2711	0.55	0.039	0.312	0.969	0.574						FDM_features_1866	1.483	0.047	1.005	2.188	0.563
FDM_features_2844	1.193	0.009	1.045	1.361	0.568					FDM_features_3454	2.029	0.039	1.038	3.968	0.58						FDM_features_1876	0.562	0.047	0.319	0.992	0.568
FDM_features_2935	1.257	0.009	1.059	1.491	0.562					FDM_features_3711	1.247	0.039	1.012	1.538	0.588						FDM_features_2018	2.146	0.047	1.012	4.551	0.551
FDM_features_2944	0.316	0.009	0.133	0.75	0.55					FDM_features_3852	1.226	0.039	1.01	1.487	0.604						FDM_features_3221	1.239	0.047	1.003	1.529	0.558
FDM_features_3315	1.594	0.009	1.126	2.256	0.551					FDM_features_3936	1.263	0.039	1.011	1.578	0.554						FDM_features_3553	0.317	0.047	0.102	0.986	0.562
FDM_features_3504	0.694	0.009	0.527	0.914	0.544					FDM_features_174	1.235	0.04	1.01	1.511	0.589						FDM_features_46	1.392	0.048	1.002	1.934	0.554
FDM_features_3544	1.404	0.009	1.09	1.809	0.563					FDM_features_388	1.399	0.04	1.015	1.929	0.588						FDM_features_229	1.221	0.048	1.002	1.487	0.558
FDM_features_3729	0.46	0.009	0.256	0.827	0.56					FDM_features_912	1.16	0.04	1.007	1.336	0.604						FDM_features_583	0.496	0.048	0.247	0.995	0.553
FDM_features_3777	0.184	0.009	0.051	0.659	0.561					FDM_features_950	1.228	0.04	1.01	1.493	0.589						FDM_features_877	1.815	0.048	1.006	3.275	0.553
FDM_features_3941	1.396	0.009	1.085	1.795	0.576					FDM_features_1243	0.572	0.04	0.335	0.976	0.57						FDM_features_1299	0.393	0.048	0.155	0.993	0.581
FDM_features_105	1.51	0.01	1.103	2.066	0.564					FDM_features_1497	1.955	0.04	1.032	3.701	0.582						FDM_features_1737	2.075	0.048	1.006	4.281	0.567
FDM_features_179	1.305	0.01	1.065	1.599	0.554					FDM_features_2246	1.16	0.04	1.007	1.337	0.576						FDM_features_2165	1.748	0.048	1.005	3.038	0.553
FDM_features_262	1.302	0.01	1.066	1.589	0.564					FDM_features_2452	1.572	0.04	1.022	2.42	0.583						FDM_features_2331	1.398	0.048	1.003	1.95	0.553
FDM_features_346	1.443	0.01	1.094	1.905	0.542					FDM_features_3287	1.535	0.04	1.02	2.308	0.569						FDM_features_2738	1.391	0.048	1.003	1.93	0.569
FDM_features_659	1.285	0.01	1.062	1.555	0.569					FDM_features_3357	1.725	0.04	1.024	2.906	0.56						FDM_features_3544	1.386	0.048	1.003	1.915	0.555
FDM_features_1272	0.46	0.01	0.255	0.828	0.576					FDM_features_3802	1.29	0.04	1.012	1.645	0.586						FDM_features_3673	1.3	0.048	1.002	1.687	0.551
FDM_features_1477	1.177	0.01	1.04	1.333	0.575					FDM_features_3858	1.212	0.04	1.008	1.456	0.584						FDM_features_3787	1.622	0.048	1.005	2.618	0.562
FDM_features_1509	0.58	0.01	0.382	0.88	0.561					FDM_features_458	0.557	0.041	0.318	0.976	0.59						FDM_features_1257	1.598	0.049	1.003	2.548	0.553
FDM_features_2016	1.323	0.01	1.069	1.637	0.558					FDM_features_860	1.379	0.041	1.013	1.878	0.598						FDM_features_1405	1.799	0.049	1.002	3.231	0.532
FDM_features_2361	1.735	0.01	1.14	2.64	0.544					FDM_features_964	1.279	0.041	1.01	1.621	0.595						FDM_features_1777	1.247	0.049	1.001	1.555	0.56
FDM_features_2740	1.519	0.01	1.103	2.092	0.574					FDM_features_1098	1.505	0.041	1.016	2.23	0.566						FDM_features_1922	1.265	0.049	1.001	1.6	0.541
FDM_features_2788	1.342	0.01	1.073	1.678	0.562					FDM_features_1473	1.263	0.041	1.01	1.579	0.59						FDM_features_2793	1.344	0.049	1.001	1.805	0.565
FDM_features_2937	1.784	0.01	1.147	2.774	0.536					FDM_features_1824	1.452	0.041	1.015	2.076	0.584						FDM_features_3542	1.661	0.049	1.002	2.754	0.545
FDM_features_3101	1.677	0.01	1.133	2.483	0.555					FDM_features_2046	1.494	0.041	1.016	2.198	0.563						FDM_features_4075	1.27	0.049	1.001	1.612	0.545
FDM_features_3105	1.37	0.01	1.078	1.742	0.552					FDM_features_2502	1.458	0.041	1.016	2.093	0.566						FDM_features_1155	1.278	0.05	1	1.633	0.552
FDM_features_3483	0.499	0.01	0.293	0.848	0.554					FDM_features_3153	1.26	0.041	1.009	1.574	0.587						FDM_features_2187	0.636	0.05	0.404	1	0.531
FDM_features_3552	1.233	0.01	1.052	1.445	0.57					FDM_features_3588	2.396	0.041	1.038	5.529	0.585						FDM_features_2462	2.015	0.05	1.001	4.053	0.559
FDM_features_3557	1.257	0.01	1.057	1.496	0.55					FDM_features_3810	1.317	0.041	1.012	1.713	0.606
FDM_features_3971	1.496	0.01	1.102	2.031	0.545					FDM_features_336	1.277	0.042	1.009	1.617	0.588
FDM_features_65	0.465	0.011	0.259	0.836	0.558					FDM_features_943	1.431	0.042	1.013	2.02	0.583
FDM_features_101	1.743	0.011	1.136	2.674	0.553					FDM_features_1808	1.305	0.042	1.009	1.687	0.559
FDM_features_347	1.438	0.011	1.087	1.902	0.551					FDM_features_1809	1.432	0.042	1.012	2.024	0.551
FDM_features_694	1.535	0.011	1.102	2.139	0.567					FDM_features_2412	1.485	0.042	1.014	2.176	0.608
FDM_features_879	1.369	0.011	1.073	1.745	0.546					FDM_features_2883	2.782	0.042	1.039	7.448	0.569
FDM_features_959	1.57	0.011	1.108	2.224	0.558					FDM_features_3215	1.417	0.042	1.013	1.981	0.565
FDM_features_1243	0.556	0.011	0.353	0.876	0.547					FDM_features_3521	1.432	0.042	1.013	2.025	0.557
FDM_features_2227	0.609	0.011	0.415	0.893	0.547					FDM_features_467	0.548	0.043	0.307	0.98	0.588
FDM_features_2550	1.518	0.011	1.1	2.096	0.555					FDM_features_506	1.187	0.043	1.006	1.402	0.592
FDM_features_2750	1.451	0.011	1.09	1.931	0.548					FDM_features_927	0.711	0.043	0.511	0.99	0.601
FDM_features_2890	1.281	0.011	1.059	1.549	0.564					FDM_features_1251	2.033	0.043	1.022	4.045	0.575
FDM_features_3043	1.397	0.011	1.081	1.806	0.562					FDM_features_1717	1.213	0.043	1.006	1.462	0.59
FDM_features_3685	0.439	0.011	0.233	0.828	0.56					FDM_features_1929	1.441	0.043	1.011	2.053	0.571
FDM_features_3756	1.347	0.011	1.07	1.695	0.544					FDM_features_1940	1.167	0.043	1.005	1.355	0.621
FDM_features_3879	0.404	0.011	0.2	0.816	0.556					FDM_features_2348	0.579	0.043	0.341	0.984	0.588
FDM_features_3885	0.515	0.011	0.31	0.857	0.537					FDM_features_3307	1.283	0.043	1.008	1.633	0.571
FDM_features_163	1.568	0.012	1.103	2.23	0.564					FDM_features_3533	0.502	0.043	0.257	0.979	0.592
FDM_features_354	0.394	0.012	0.19	0.816	0.551					FDM_features_3582	1.188	0.043	1.005	1.404	0.597
FDM_features_860	1.369	0.012	1.072	1.748	0.571					FDM_features_3633	1.467	0.043	1.012	2.128	0.573
FDM_features_1585	1.591	0.012	1.108	2.286	0.554					FDM_features_831	1.154	0.044	1.004	1.327	0.604
FDM_features_2017	1.82	0.012	1.14	2.908	0.553					FDM_features_1047	1.286	0.044	1.007	1.644	0.596
FDM_features_2065	0.477	0.012	0.268	0.85	0.539					FDM_features_1355	1.201	0.044	1.005	1.436	0.578
FDM_features_2119	1.549	0.012	1.1	2.18	0.551					FDM_features_1546	1.362	0.044	1.009	1.838	0.551
FDM_features_2194	0.636	0.012	0.447	0.904	0.553					FDM_features_1922	1.232	0.044	1.005	1.509	0.595
FDM_features_2667	1.511	0.012	1.094	2.086	0.552					FDM_features_2142	0.469	0.044	0.224	0.982	0.573
FDM_features_3118	1.288	0.012	1.056	1.571	0.559					FDM_features_2248	1.302	0.044	1.007	1.684	0.574
FDM_features_3322	1.749	0.012	1.13	2.708	0.543					FDM_features_2817	1.285	0.044	1.007	1.639	0.619
FDM_features_3629	1.328	0.012	1.065	1.657	0.539					FDM_features_2853	0.491	0.044	0.246	0.982	0.547
FDM_features_3689	1.581	0.012	1.107	2.256	0.549					FDM_features_2863	1.843	0.044	1.017	3.341	0.61
FDM_features_3700	1.868	0.012	1.144	3.05	0.543					FDM_features_2935	1.265	0.044	1.006	1.591	0.578
FDM_features_3808	1.233	0.012	1.047	1.453	0.557					FDM_features_2963	0.581	0.044	0.342	0.986	0.591
FDM_features_3935	1.289	0.012	1.057	1.572	0.557					FDM_features_3120	0.471	0.044	0.226	0.981	0.594
FDM_features_165	1.462	0.013	1.082	1.976	0.554					FDM_features_3137	1.575	0.044	1.012	2.449	0.594
FDM_features_520	1.796	0.013	1.134	2.844	0.57					FDM_features_3390	1.594	0.044	1.013	2.509	0.546
FDM_features_596	1.267	0.013	1.052	1.525	0.576					FDM_features_3560	1.613	0.044	1.013	2.568	0.57
FDM_features_623	2.841	0.013	1.246	6.478	0.55					FDM_features_3648	0.294	0.044	0.089	0.97	0.56
FDM_features_832	1.453	0.013	1.081	1.954	0.562					FDM_features_118	1.323	0.045	1.006	1.74	0.589
FDM_features_1172	1.285	0.013	1.053	1.568	0.562					FDM_features_1015	1.279	0.045	1.005	1.628	0.568
FDM_features_1285	0.543	0.013	0.335	0.879	0.56					FDM_features_1309	1.503	0.045	1.009	2.237	0.565
FDM_features_1530	0.465	0.013	0.254	0.852	0.553					FDM_features_1433	1.348	0.045	1.007	1.804	0.591
FDM_features_1820	1.647	0.013	1.11	2.445	0.551					FDM_features_2374	1.172	0.045	1.003	1.368	0.575
FDM_features_1920	1.299	0.013	1.058	1.595	0.551					FDM_features_2613	1.322	0.045	1.007	1.736	0.596
FDM_features_2030	1.182	0.013	1.037	1.348	0.561					FDM_features_3718	1.55	0.045	1.009	2.381	0.588
FDM_features_2223	1.363	0.013	1.068	1.739	0.567					FDM_features_74	1.403	0.046	1.006	1.955	0.589
FDM_features_2354	1.458	0.013	1.082	1.965	0.564					FDM_features_102	1.733	0.046	1.01	2.975	0.58
FDM_features_2583	1.557	0.013	1.096	2.211	0.542					FDM_features_941	1.239	0.046	1.004	1.529	0.598
FDM_features_2706	1.295	0.013	1.055	1.589	0.561					FDM_features_946	1.283	0.046	1.005	1.638	0.612
FDM_features_3054	1.347	0.013	1.066	1.702	0.541					FDM_features_1254	1.383	0.046	1.005	1.902	0.555
FDM_features_3199	1.502	0.013	1.088	2.072	0.558					FDM_features_1405	1.716	0.046	1.009	2.921	0.578
FDM_features_3253	1.503	0.013	1.091	2.069	0.547					FDM_features_1413	1.663	0.046	1.008	2.742	0.567
FDM_features_3717	1.407	0.013	1.074	1.843	0.535					FDM_features_1858	2.406	0.046	1.017	5.69	0.554
FDM_features_3733	0.526	0.013	0.317	0.872	0.539					FDM_features_1877	1.24	0.046	1.004	1.531	0.597
FDM_features_3949	1.388	0.013	1.072	1.797	0.559					FDM_features_2096	1.301	0.046	1.004	1.686	0.584
FDM_features_114	1.977	0.014	1.148	3.405	0.566					FDM_features_2499	1.17	0.046	1.003	1.364	0.608
FDM_features_152	1.296	0.014	1.053	1.595	0.561					FDM_features_2646	1.658	0.046	1.008	2.726	0.577
FDM_features_174	1.228	0.014	1.043	1.446	0.556					FDM_features_2751	2.182	0.046	1.015	4.69	0.573
FDM_features_642	1.253	0.014	1.046	1.5	0.565					FDM_features_3044	1.218	0.046	1.004	1.479	0.58
FDM_features_952	1.252	0.014	1.046	1.499	0.569					FDM_features_3216	1.411	0.046	1.006	1.979	0.572
FDM_features_1056	1.319	0.014	1.058	1.644	0.562					FDM_features_3728	1.442	0.046	1.007	2.066	0.582
FDM_features_1138	0.504	0.014	0.292	0.871	0.564					FDM_features_3943	1.444	0.046	1.006	2.073	0.567
FDM_features_1330	1.43	0.014	1.074	1.905	0.558					FDM_features_4073	1.647	0.046	1.008	2.693	0.591
FDM_features_1749	1.221	0.014	1.042	1.431	0.568					FDM_features_576	1.176	0.047	1.002	1.381	0.601
FDM_features_1850	1.501	0.014	1.085	2.077	0.558					FDM_features_594	1.182	0.047	1.002	1.395	0.574
FDM_features_2186	1.334	0.014	1.059	1.681	0.568					FDM_features_665	1.281	0.047	1.003	1.637	0.581
FDM_features_2309	1.298	0.014	1.055	1.598	0.564					FDM_features_750	0.444	0.047	0.199	0.989	0.573
FDM_features_2437	1.353	0.014	1.063	1.722	0.55					FDM_features_1792	1.316	0.047	1.003	1.727	0.611
FDM_features_2831	1.374	0.014	1.067	1.769	0.563					FDM_features_2690	1.636	0.047	1.006	2.662	0.538
FDM_features_3595	1.5	0.014	1.086	2.072	0.552					FDM_features_2696	0.341	0.047	0.118	0.988	0.553
FDM_features_3770	1.435	0.014	1.076	1.915	0.547					FDM_features_3613	1.701	0.047	1.007	2.874	0.598
FDM_features_3900	1.54	0.014	1.09	2.176	0.552					FDM_features_4008	2.613	0.047	1.012	6.743	0.53
FDM_features_4019	1.634	0.014	1.103	2.419	0.548					FDM_features_4044	2.032	0.047	1.011	4.085	0.546
FDM_features_107	1.515	0.015	1.086	2.114	0.57					FDM_features_503	0.662	0.048	0.439	0.996	0.568
FDM_features_311	1.91	0.015	1.132	3.221	0.551					FDM_features_1622	1.391	0.048	1.002	1.93	0.586
FDM_features_406	1.323	0.015	1.057	1.656	0.571					FDM_features_1854	0.478	0.048	0.23	0.992	0.577
FDM_features_772	0.305	0.015	0.118	0.791	0.566					FDM_features_2067	1.253	0.048	1.002	1.568	0.555
FDM_features_1204	2.058	0.015	1.153	3.674	0.565					FDM_features_2594	0.321	0.048	0.104	0.992	0.556
FDM_features_1343	1.794	0.015	1.121	2.869	0.545					FDM_features_3875	2.008	0.048	1.005	4.013	0.561
FDM_features_1468	1.598	0.015	1.096	2.329	0.562					FDM_features_31	0.362	0.049	0.132	0.996	0.582
FDM_features_1510	1.457	0.015	1.076	1.973	0.535					FDM_features_182	0.436	0.049	0.191	0.997	0.585
FDM_features_1816	1.166	0.015	1.03	1.321	0.556					FDM_features_224	0.442	0.049	0.196	0.997	0.6
FDM_features_1824	1.399	0.015	1.066	1.836	0.556					FDM_features_358	1.219	0.049	1.001	1.484	0.59
FDM_features_1991	1.605	0.015	1.098	2.347	0.563					FDM_features_672	1.363	0.049	1.001	1.856	0.574
FDM_features_2079	1.348	0.015	1.06	1.715	0.566					FDM_features_1245	1.47	0.049	1.002	2.157	0.587
FDM_features_3222	1.414	0.015	1.069	1.87	0.548					FDM_features_1442	0.589	0.049	0.348	0.997	0.587
FDM_features_3287	1.538	0.015	1.087	2.176	0.549					FDM_features_2290	1.234	0.049	1.001	1.522	0.57
FDM_features_3520	1.389	0.015	1.065	1.811	0.547					FDM_features_3269	0.58	0.049	0.337	0.998	0.545
FDM_features_4005	1.906	0.015	1.132	3.21	0.55					FDM_features_3316	0.458	0.049	0.211	0.996	0.57
FDM_features_145	1.295	0.016	1.05	1.597	0.57					FDM_features_3466	1.536	0.049	1.003	2.352	0.564
FDM_features_242	1.38	0.016	1.061	1.796	0.57					FDM_features_3712	0.655	0.049	0.43	0.998	0.554
FDM_features_325	0.442	0.016	0.227	0.861	0.556					FDM_features_559	1.282	0.05	1	1.643	0.569
FDM_features_438	1.265	0.016	1.044	1.533	0.543					FDM_features_2139	1.392	0.05	1.001	1.935	0.586
FDM_features_1152	1.317	0.016	1.053	1.647	0.559					FDM_features_2419	1.253	0.05	1	1.569	0.596
FDM_features_1408	1.217	0.016	1.037	1.43	0.564					FDM_features_3379	1.278	0.05	1	1.634	0.576
FDM_features_1563	0.572	0.016	0.363	0.903	0.541
FDM_features_1622	1.377	0.016	1.062	1.785	0.568
FDM_features_1921	2.059	0.016	1.143	3.711	0.553
FDM_features_2278	1.111	0.016	1.02	1.211	0.568
FDM_features_2529	0.387	0.016	0.178	0.84	0.548
FDM_features_2677	1.631	0.016	1.094	2.43	0.538
FDM_features_2974	1.24	0.016	1.041	1.477	0.552
FDM_features_3142	1.84	0.016	1.121	3.021	0.55
FDM_features_3194	1.238	0.016	1.041	1.473	0.563
FDM_features_3317	0.647	0.016	0.454	0.922	0.549
FDM_features_3420	1.556	0.016	1.086	2.228	0.539
FDM_features_3488	1.464	0.016	1.075	1.994	0.548
FDM_features_3919	1.484	0.016	1.077	2.045	0.538
FDM_features_4075	1.274	0.016	1.046	1.552	0.555
FDM_features_506	1.174	0.017	1.029	1.34	0.552
FDM_features_511	1.733	0.017	1.105	2.72	0.562
FDM_features_764	1.612	0.017	1.089	2.385	0.55
FDM_features_1145	1.338	0.017	1.054	1.699	0.563
FDM_features_1480	1.487	0.017	1.073	2.062	0.56
FDM_features_1623	0.594	0.017	0.386	0.912	0.551
FDM_features_2105	1.416	0.017	1.063	1.886	0.55
FDM_features_2224	1.598	0.017	1.088	2.345	0.572
FDM_features_2225	0.306	0.017	0.116	0.806	0.566
FDM_features_2248	1.296	0.017	1.048	1.603	0.558
FDM_features_2372	1.703	0.017	1.098	2.643	0.543
FDM_features_2625	1.498	0.017	1.076	2.085	0.546
FDM_features_2813	1.907	0.017	1.123	3.239	0.55
FDM_features_2930	0.518	0.017	0.302	0.887	0.544
FDM_features_3221	1.212	0.017	1.034	1.421	0.578
FDM_features_3325	1.417	0.017	1.065	1.884	0.542
FDM_features_3655	1.559	0.017	1.081	2.247	0.551
FDM_features_3698	1.976	0.017	1.131	3.451	0.515
FDM_features_3910	1.719	0.017	1.1	2.687	0.557
FDM_features_4084	1.672	0.017	1.094	2.555	0.549
FDM_features_93	1.371	0.018	1.055	1.782	0.56
FDM_features_117	1.633	0.018	1.086	2.455	0.558
FDM_features_690	1.458	0.018	1.068	1.991	0.55
FDM_features_831	1.146	0.018	1.024	1.282	0.562
FDM_features_1082	1.23	0.018	1.036	1.459	0.563
FDM_features_1741	1.394	0.018	1.059	1.836	0.55
FDM_features_2412	1.453	0.018	1.066	1.98	0.559
FDM_features_3216	1.405	0.018	1.061	1.861	0.556
FDM_features_3593	1.508	0.018	1.074	2.118	0.543
FDM_features_3911	1.324	0.018	1.05	1.669	0.535
FDM_features_4000	0.592	0.018	0.383	0.913	0.563
FDM_features_158	2.088	0.019	1.129	3.861	0.554
FDM_features_190	1.329	0.019	1.048	1.686	0.562
FDM_features_218	1.315	0.019	1.046	1.653	0.556
FDM_features_245	1.497	0.019	1.069	2.096	0.555
FDM_features_295	0.426	0.019	0.21	0.867	0.559
FDM_features_470	1.297	0.019	1.043	1.612	0.553
FDM_features_532	1.242	0.019	1.037	1.489	0.551
FDM_features_1149	1.335	0.019	1.048	1.702	0.554
FDM_features_1403	1.325	0.019	1.048	1.675	0.566
FDM_features_2671	1.191	0.019	1.03	1.376	0.552
FDM_features_2700	1.64	0.019	1.084	2.481	0.555
FDM_features_3153	1.243	0.019	1.037	1.49	0.555
FDM_features_3246	1.398	0.019	1.057	1.85	0.558
FDM_features_3262	1.367	0.019	1.053	1.774	0.549
FDM_features_3563	1.803	0.019	1.101	2.95	0.567
FDM_features_3594	1.244	0.019	1.036	1.493	0.554
FDM_features_3744	1.252	0.019	1.037	1.511	0.559
FDM_features_3878	0.504	0.019	0.284	0.896	0.568
FDM_features_4020	1.391	0.019	1.056	1.831	0.567
FDM_features_4086	1.304	0.019	1.044	1.629	0.569
FDM_features_46	1.349	0.02	1.048	1.737	0.562
FDM_features_224	0.43	0.02	0.212	0.875	0.559
FDM_features_259	2.044	0.02	1.117	3.74	0.549
FDM_features_656	1.284	0.02	1.04	1.585	0.545
FDM_features_957	1.414	0.02	1.057	1.891	0.56
FDM_features_997	2.011	0.02	1.115	3.626	0.548
FDM_features_1228	1.462	0.02	1.062	2.014	0.553
FDM_features_1233	1.355	0.02	1.049	1.751	0.559
FDM_features_1434	1.243	0.02	1.035	1.492	0.554
FDM_features_1716	0.503	0.02	0.282	0.898	0.549
FDM_features_1952	1.307	0.02	1.042	1.639	0.551
FDM_features_2281	1.689	0.02	1.085	2.63	0.534
FDM_features_2582	0.483	0.02	0.262	0.891	0.541
FDM_features_2624	1.268	0.02	1.038	1.548	0.559
FDM_features_2654	1.251	0.02	1.036	1.51	0.55
FDM_features_2898	1.59	0.02	1.077	2.348	0.553
FDM_features_3045	1.228	0.02	1.033	1.46	0.572
FDM_features_3117	1.438	0.02	1.059	1.953	0.548
FDM_features_3645	1.621	0.02	1.079	2.436	0.542
FDM_features_3857	1.769	0.02	1.092	2.865	0.531
FDM_features_3894	1.291	0.02	1.04	1.601	0.562
FDM_features_58	1.357	0.021	1.047	1.76	0.561
FDM_features_1091	1.301	0.021	1.04	1.628	0.549
FDM_features_1476	0.489	0.021	0.266	0.9	0.559
FDM_features_1619	1.292	0.021	1.04	1.606	0.556
FDM_features_1647	1.272	0.021	1.036	1.562	0.562
FDM_features_2238	1.715	0.021	1.084	2.713	0.534
FDM_features_2371	1.501	0.021	1.064	2.119	0.563
FDM_features_3031	0.566	0.021	0.349	0.919	0.542
FDM_features_3236	1.15	0.021	1.022	1.295	0.572
FDM_features_3787	1.583	0.021	1.073	2.334	0.56
FDM_features_3905	0.477	0.021	0.255	0.893	0.545
FDM_features_352	1.248	0.022	1.033	1.507	0.563
FDM_features_383	1.313	0.022	1.041	1.655	0.564
FDM_features_658	1.368	0.022	1.046	1.789	0.559
FDM_features_777	1.2	0.022	1.027	1.402	0.567
FDM_features_780	1.198	0.022	1.026	1.399	0.546
FDM_features_1098	1.447	0.022	1.055	1.984	0.543
FDM_features_1401	1.325	0.022	1.042	1.685	0.564
FDM_features_2067	1.234	0.022	1.031	1.477	0.535
FDM_features_2197	0.468	0.022	0.244	0.898	0.539
FDM_features_2455	1.266	0.022	1.034	1.549	0.554
FDM_features_2481	1.332	0.022	1.041	1.705	0.553
FDM_features_2699	1.499	0.022	1.06	2.118	0.55
FDM_features_2763	2.172	0.022	1.12	4.211	0.559
FDM_features_2822	1.508	0.022	1.06	2.147	0.553
FDM_features_2829	2.733	0.022	1.158	6.451	0.556
FDM_features_2865	1.655	0.022	1.075	2.549	0.551
FDM_features_2992	0.46	0.022	0.237	0.892	0.543
FDM_features_3469	1.232	0.022	1.031	1.474	0.573
FDM_features_3585	1.181	0.022	1.025	1.36	0.562
FDM_features_4012	0.489	0.022	0.265	0.902	0.561
FDM_features_185	1.193	0.023	1.025	1.388	0.56
FDM_features_940	1.541	0.023	1.061	2.238	0.537
FDM_features_979	1.425	0.023	1.05	1.935	0.56
FDM_features_1326	0.593	0.023	0.377	0.931	0.554
FDM_features_1580	0.471	0.023	0.245	0.903	0.554
FDM_features_2443	0.238	0.023	0.069	0.818	0.553
FDM_features_3049	1.47	0.023	1.056	2.047	0.556
FDM_features_3338	1.483	0.023	1.056	2.081	0.537
FDM_features_4037	1.314	0.023	1.038	1.663	0.56
FDM_features_640	1.204	0.024	1.025	1.414	0.55
FDM_features_1074	1.694	0.024	1.072	2.678	0.548
FDM_features_1105	1.305	0.024	1.036	1.644	0.557
FDM_features_1111	1.397	0.024	1.045	1.868	0.574
FDM_features_1237	1.547	0.024	1.06	2.26	0.546
FDM_features_1325	1.194	0.024	1.024	1.393	0.557
FDM_features_1377	1.197	0.024	1.024	1.399	0.557
FDM_features_1922	1.216	0.024	1.026	1.441	0.551
FDM_features_2403	0.611	0.024	0.398	0.938	0.532
FDM_features_3059	0.413	0.024	0.191	0.892	0.546
FDM_features_3451	1.231	0.024	1.027	1.476	0.572
FDM_features_3890	1.429	0.024	1.049	1.946	0.559
FDM_features_113	1.245	0.025	1.028	1.507	0.54
FDM_features_559	1.243	0.025	1.028	1.502	0.545
FDM_features_574	1.586	0.025	1.061	2.371	0.553
FDM_features_899	1.442	0.025	1.047	1.986	0.559
FDM_features_1010	1.411	0.025	1.045	1.905	0.55
FDM_features_1201	1.17	0.025	1.02	1.344	0.567
FDM_features_1879	0.456	0.025	0.23	0.905	0.567
FDM_features_1967	1.508	0.025	1.054	2.156	0.542
FDM_features_2023	1.766	0.025	1.076	2.901	0.549
FDM_features_2419	1.226	0.025	1.026	1.465	0.568
FDM_features_2480	0.426	0.025	0.202	0.896	0.561
FDM_features_2562	1.175	0.025	1.02	1.353	0.555
FDM_features_2839	1.433	0.025	1.045	1.965	0.547
FDM_features_3247	1.426	0.025	1.045	1.946	0.558
FDM_features_3373	1.27	0.025	1.03	1.565	0.549
FDM_features_3626	0.566	0.025	0.345	0.931	0.55
FDM_features_3986	1.371	0.025	1.04	1.808	0.555
FDM_features_38	0.339	0.026	0.131	0.879	0.554
FDM_features_103	1.176	0.026	1.02	1.356	0.565
FDM_features_378	0.632	0.026	0.423	0.946	0.537
FDM_features_405	1.472	0.026	1.048	2.069	0.554
FDM_features_843	1.427	0.026	1.044	1.951	0.572
FDM_features_889	1.54	0.026	1.054	2.251	0.54
FDM_features_1003	1.314	0.026	1.033	1.67	0.547
FDM_features_1422	1.302	0.026	1.032	1.643	0.545
FDM_features_2594	0.354	0.026	0.142	0.885	0.541
FDM_features_2721	0.489	0.026	0.26	0.919	0.554
FDM_features_3414	1.29	0.026	1.03	1.614	0.541
FDM_features_3561	1.367	0.026	1.038	1.801	0.554
FDM_features_3637	0.532	0.026	0.305	0.926	0.555
FDM_features_3786	1.319	0.026	1.034	1.684	0.557
FDM_features_3848	1.287	0.026	1.031	1.606	0.547
FDM_features_3978	1.389	0.026	1.041	1.853	0.541
FDM_features_4027	1.276	0.026	1.03	1.582	0.548
FDM_features_111	1.385	0.027	1.038	1.847	0.557
FDM_features_148	1.193	0.027	1.021	1.395	0.55
FDM_features_353	1.429	0.027	1.04	1.964	0.551
FDM_features_414	1.25	0.027	1.025	1.523	0.56
FDM_features_946	1.244	0.027	1.025	1.509	0.564
FDM_features_1586	1.322	0.027	1.032	1.695	0.562
FDM_features_2014	1.308	0.027	1.031	1.661	0.558
FDM_features_2291	1.266	0.027	1.027	1.561	0.552
FDM_features_2355	1.462	0.027	1.045	2.045	0.552
FDM_features_2359	1.359	0.027	1.035	1.784	0.557
FDM_features_2535	0.562	0.027	0.338	0.935	0.542
FDM_features_2537	1.33	0.027	1.033	1.713	0.552
FDM_features_2646	1.478	0.027	1.046	2.087	0.547
FDM_features_3553	0.344	0.027	0.134	0.883	0.547
FDM_features_3597	1.464	0.027	1.045	2.05	0.554
FDM_features_133	0.441	0.028	0.212	0.915	0.56
FDM_features_436	1.22	0.028	1.022	1.457	0.551
FDM_features_544	1.186	0.028	1.019	1.38	0.562
FDM_features_970	1.499	0.028	1.045	2.151	0.551
FDM_features_1344	1.155	0.028	1.016	1.314	0.56
FDM_features_1392	1.466	0.028	1.042	2.062	0.554
FDM_features_1579	1.351	0.028	1.033	1.768	0.56
FDM_features_2276	1.839	0.028	1.069	3.163	0.54
FDM_features_2286	1.282	0.028	1.027	1.601	0.555
FDM_features_2475	1.332	0.028	1.032	1.719	0.55
FDM_features_2494	1.171	0.028	1.017	1.349	0.567
FDM_features_2663	1.227	0.028	1.023	1.472	0.557
FDM_features_3076	1.154	0.028	1.015	1.312	0.548
FDM_features_3119	1.536	0.028	1.047	2.254	0.553
FDM_features_3487	1.316	0.028	1.031	1.68	0.532
FDM_features_3554	1.285	0.028	1.027	1.607	0.53
FDM_features_3835	1.349	0.028	1.032	1.764	0.54
FDM_features_159	1.385	0.029	1.034	1.856	0.539
FDM_features_237	1.432	0.029	1.038	1.976	0.549
FDM_features_256	1.623	0.029	1.051	2.506	0.55
FDM_features_338	1.367	0.029	1.033	1.809	0.54
FDM_features_1323	1.584	0.029	1.049	2.391	0.536
FDM_features_1522	1.857	0.029	1.067	3.23	0.558
FDM_features_1772	1.255	0.029	1.023	1.54	0.554
FDM_features_1951	1.356	0.029	1.032	1.78	0.548
FDM_features_2324	0.507	0.029	0.276	0.933	0.566
FDM_features_2707	1.288	0.029	1.027	1.615	0.558
FDM_features_3020	0.426	0.029	0.198	0.916	0.553
FDM_features_3027	1.396	0.029	1.035	1.883	0.554
FDM_features_3089	1.444	0.029	1.039	2.006	0.534
FDM_features_3350	1.174	0.029	1.017	1.355	0.563
FDM_features_3388	0.574	0.029	0.349	0.945	0.546
FDM_features_3446	1.444	0.029	1.038	2.009	0.549
FDM_features_3448	0.624	0.029	0.408	0.953	0.539
FDM_features_3491	1.382	0.029	1.033	1.848	0.563
FDM_features_3730	0.387	0.029	0.165	0.907	0.559
FDM_features_29	1.38	0.03	1.031	1.846	0.553
FDM_features_181	1.227	0.03	1.02	1.477	0.539
FDM_features_976	1.173	0.03	1.016	1.356	0.554
FDM_features_1180	1.198	0.03	1.017	1.411	0.558
FDM_features_1355	1.177	0.03	1.016	1.363	0.559
FDM_features_1496	1.649	0.03	1.05	2.59	0.544
FDM_features_1725	1.51	0.03	1.041	2.19	0.545
FDM_features_2752	2.297	0.03	1.083	4.868	0.54
FDM_features_3316	0.556	0.03	0.328	0.944	0.528
FDM_features_3678	1.273	0.03	1.024	1.582	0.558
FDM_features_4001	1.499	0.03	1.039	2.163	0.564
FDM_features_468	1.201	0.031	1.017	1.418	0.553
FDM_features_927	0.748	0.031	0.575	0.974	0.559
FDM_features_988	0.452	0.031	0.219	0.93	0.55
FDM_features_1223	1.299	0.031	1.025	1.646	0.556
FDM_features_1451	1.316	0.031	1.026	1.687	0.551
FDM_features_1595	1.548	0.031	1.04	2.304	0.55
FDM_features_1732	1.328	0.031	1.026	1.72	0.545
FDM_features_1768	1.593	0.031	1.043	2.433	0.54
FDM_features_2039	0.552	0.031	0.322	0.948	0.562
FDM_features_2440	0.801	0.031	0.655	0.98	0.529
FDM_features_2602	1.807	0.031	1.054	3.095	0.534
FDM_features_2792	1.551	0.031	1.041	2.313	0.563
FDM_features_2986	1.317	0.031	1.025	1.693	0.566
FDM_features_3068	1.621	0.031	1.044	2.516	0.563
FDM_features_3781	1.167	0.031	1.014	1.343	0.561
FDM_features_3838	1.486	0.031	1.037	2.129	0.538
FDM_features_3988	1.292	0.031	1.023	1.632	0.541
FDM_features_4023	1.253	0.031	1.021	1.539	0.558
FDM_features_4028	1.217	0.031	1.018	1.455	0.547
FDM_features_253	1.488	0.032	1.034	2.14	0.554
FDM_features_619	1.385	0.032	1.029	1.865	0.547
FDM_features_1558	1.149	0.032	1.012	1.305	0.557
FDM_features_1659	1.248	0.032	1.019	1.528	0.533
FDM_features_1912	1.965	0.032	1.059	3.646	0.543
FDM_features_1964	1.324	0.032	1.024	1.712	0.534
FDM_features_2282	1.353	0.032	1.026	1.785	0.548
FDM_features_2643	1.27	0.032	1.021	1.58	0.564
FDM_features_2664	1.361	0.032	1.028	1.803	0.547
FDM_features_2703	0.349	0.032	0.133	0.913	0.549
FDM_features_2817	1.245	0.032	1.019	1.52	0.566
FDM_features_3079	1.336	0.032	1.026	1.741	0.547
FDM_features_3205	1.255	0.032	1.019	1.546	0.558
FDM_features_3429	1.267	0.032	1.02	1.574	0.55
FDM_features_3560	1.489	0.032	1.035	2.142	0.55
FDM_features_3676	2.071	0.032	1.066	4.021	0.552
FDM_features_3697	1.46	0.032	1.033	2.062	0.545
FDM_features_3858	1.18	0.032	1.014	1.372	0.551
FDM_features_3936	1.208	0.032	1.017	1.434	0.534
FDM_features_180	1.275	0.033	1.02	1.592	0.546
FDM_features_1087	1.222	0.033	1.016	1.469	0.557
FDM_features_1089	1.342	0.033	1.024	1.76	0.544
FDM_features_1466	1.31	0.033	1.021	1.68	0.55
FDM_features_1493	1.274	0.033	1.02	1.592	0.546
FDM_features_1784	1.667	0.033	1.042	2.666	0.539
FDM_features_1890	1.329	0.033	1.023	1.728	0.539
FDM_features_2058	0.559	0.033	0.327	0.955	0.545
FDM_features_2348	0.635	0.033	0.419	0.963	0.556
FDM_features_2960	1.444	0.033	1.03	2.023	0.536
FDM_features_3570	1.174	0.033	1.013	1.36	0.55
FDM_features_3619	1.215	0.033	1.016	1.453	0.56
FDM_features_1735	1.241	0.034	1.016	1.516	0.562
FDM_features_1837	1.309	0.034	1.02	1.68	0.554
FDM_features_2111	1.633	0.034	1.039	2.568	0.547
FDM_features_2272	2.394	0.034	1.068	5.368	0.553
FDM_features_2395	0.431	0.034	0.198	0.938	0.553
FDM_features_2410	0.42	0.034	0.188	0.935	0.565
FDM_features_2415	1.338	0.034	1.023	1.751	0.538
FDM_features_2549	1.342	0.034	1.023	1.76	0.556
FDM_features_3314	0.555	0.034	0.322	0.956	0.543
FDM_features_3615	1.28	0.034	1.019	1.608	0.561
FDM_features_3725	1.42	0.034	1.027	1.965	0.53
FDM_features_194	1.654	0.035	1.037	2.637	0.542
FDM_features_409	1.175	0.035	1.011	1.365	0.534
FDM_features_524	1.251	0.035	1.015	1.541	0.552
FDM_features_1175	1.294	0.035	1.018	1.645	0.537
FDM_features_1692	1.269	0.035	1.017	1.585	0.55
FDM_features_1869	1.166	0.035	1.011	1.345	0.548
FDM_features_1972	1.232	0.035	1.015	1.495	0.555
FDM_features_2842	1.146	0.035	1.01	1.301	0.567
FDM_features_125	1.622	0.036	1.032	2.548	0.544
FDM_features_198	1.149	0.036	1.009	1.307	0.553
FDM_features_592	1.186	0.036	1.012	1.39	0.545
FDM_features_763	1.386	0.036	1.022	1.88	0.549
FDM_features_1268	0.471	0.036	0.233	0.953	0.537
FDM_features_2596	1.242	0.036	1.014	1.522	0.556
FDM_features_2862	1.614	0.036	1.032	2.523	0.554
FDM_features_3081	1.258	0.036	1.015	1.56	0.558
FDM_features_3082	1.181	0.036	1.011	1.378	0.546
FDM_features_3925	1.434	0.036	1.023	2.01	0.547
FDM_features_4036	0.683	0.036	0.478	0.976	0.539
FDM_features_118	1.258	0.037	1.013	1.562	0.554
FDM_features_485	0.506	0.037	0.267	0.96	0.544
FDM_features_539	1.147	0.037	1.008	1.304	0.547
FDM_features_540	1.451	0.037	1.022	2.061	0.568
FDM_features_872	0.507	0.037	0.268	0.959	0.536
FDM_features_912	1.129	0.037	1.007	1.265	0.556
FDM_features_995	1.188	0.037	1.011	1.397	0.55
FDM_features_1084	1.538	0.037	1.026	2.304	0.535
FDM_features_1342	0.387	0.037	0.159	0.942	0.548
FDM_features_1889	1.35	0.037	1.018	1.791	0.543
FDM_features_2253	1.274	0.037	1.015	1.599	0.546
FDM_features_2552	0.513	0.037	0.274	0.96	0.532
FDM_features_2783	1.504	0.037	1.025	2.206	0.541
FDM_features_2863	1.625	0.037	1.031	2.563	0.559
FDM_features_2896	1.309	0.037	1.017	1.686	0.535
FDM_features_3243	0.47	0.037	0.231	0.955	0.566
FDM_features_3375	1.723	0.037	1.033	2.874	0.531
FDM_features_3453	0.559	0.037	0.323	0.966	0.55
FDM_features_343	0.382	0.038	0.153	0.948	0.555
FDM_features_1473	1.218	0.038	1.011	1.468	0.549
FDM_features_2013	1.392	0.038	1.019	1.9	0.548
FDM_features_2106	0.394	0.038	0.163	0.948	0.538
FDM_features_2142	0.555	0.038	0.318	0.969	0.548
FDM_features_2523	1.23	0.038	1.011	1.496	0.558
FDM_features_2600	0.757	0.038	0.581	0.985	0.547
FDM_features_2761	1.434	0.038	1.019	2.016	0.553
FDM_features_2804	0.511	0.038	0.271	0.963	0.54
FDM_features_3711	1.192	0.038	1.009	1.408	0.547
FDM_features_3723	1.432	0.038	1.02	2.009	0.557
FDM_features_3771	1.621	0.038	1.027	2.558	0.539
FDM_features_358	1.173	0.039	1.008	1.364	0.553
FDM_features_433	1.304	0.039	1.014	1.677	0.557
FDM_features_558	1.367	0.039	1.015	1.839	0.524
FDM_features_594	1.151	0.039	1.007	1.316	0.548
FDM_features_648	1.308	0.039	1.013	1.688	0.554
FDM_features_654	1.299	0.039	1.013	1.664	0.546
FDM_features_1269	0.563	0.039	0.326	0.971	0.537
FDM_features_1378	1.506	0.039	1.02	2.222	0.555
FDM_features_1804	1.491	0.039	1.02	2.177	0.553
FDM_features_2066	1.535	0.039	1.021	2.307	0.54
FDM_features_2793	1.282	0.039	1.013	1.623	0.568
FDM_features_3044	1.167	0.039	1.008	1.351	0.56
FDM_features_3458	1.19	0.039	1.009	1.402	0.562
FDM_features_3613	1.572	0.039	1.023	2.417	0.555
FDM_features_3922	1.326	0.039	1.014	1.733	0.548
FDM_features_4003	1.263	0.039	1.011	1.577	0.556
FDM_features_270	1.268	0.04	1.011	1.589	0.564
FDM_features_357	1.301	0.04	1.013	1.671	0.54
FDM_features_1939	0.445	0.04	0.206	0.963	0.564
FDM_features_2096	1.258	0.04	1.011	1.566	0.549
FDM_features_2220	1.259	0.04	1.011	1.568	0.541
FDM_features_2442	1.266	0.04	1.011	1.586	0.544
FDM_features_2701	1.229	0.04	1.009	1.496	0.536
FDM_features_2744	0.522	0.04	0.28	0.971	0.545
FDM_features_2821	1.499	0.04	1.019	2.203	0.536
FDM_features_2824	0.543	0.04	0.302	0.974	0.56
FDM_features_2828	0.584	0.04	0.35	0.975	0.538
FDM_features_4069	1.375	0.04	1.015	1.861	0.568
FDM_features_4073	1.491	0.04	1.019	2.183	0.547
FDM_features_2212	1.465	0.041	1.015	2.115	0.545
FDM_features_2472	1.234	0.041	1.008	1.511	0.554
FDM_features_2637	1.631	0.041	1.021	2.606	0.532
FDM_features_2957	1.173	0.041	1.006	1.366	0.553
FDM_features_2985	1.391	0.041	1.014	1.908	0.541
FDM_features_3151	1.137	0.041	1.005	1.286	0.557
FDM_features_3447	1.38	0.041	1.013	1.879	0.552
FDM_features_3582	1.145	0.041	1.005	1.303	0.565
FDM_features_69	1.21	0.042	1.007	1.455	0.56
FDM_features_85	0.483	0.042	0.24	0.973	0.558
FDM_features_167	1.602	0.042	1.018	2.522	0.549
FDM_features_176	1.367	0.042	1.011	1.847	0.552
FDM_features_446	1.356	0.042	1.011	1.819	0.531
FDM_features_726	1.201	0.042	1.007	1.433	0.564
FDM_features_762	0.579	0.042	0.342	0.98	0.54
FDM_features_838	1.229	0.042	1.008	1.498	0.549
FDM_features_1357	1.373	0.042	1.011	1.865	0.554
FDM_features_1906	1.533	0.042	1.016	2.314	0.544
FDM_features_2936	1.225	0.042	1.007	1.489	0.551
FDM_features_3764	1.429	0.042	1.012	2.017	0.551
FDM_features_72	1.231	0.043	1.007	1.505	0.538
FDM_features_317	1.261	0.043	1.008	1.577	0.55
FDM_features_617	0.602	0.043	0.368	0.985	0.56
FDM_features_950	1.186	0.043	1.005	1.4	0.546
FDM_features_2847	0.601	0.043	0.368	0.983	0.534
FDM_features_3943	1.326	0.043	1.01	1.743	0.54
FDM_features_680	1.408	0.044	1.009	1.963	0.539
FDM_features_864	1.939	0.044	1.019	3.691	0.524
FDM_features_941	1.187	0.044	1.005	1.401	0.566
FDM_features_942	1.214	0.044	1.005	1.466	0.566
FDM_features_1001	1.316	0.044	1.008	1.719	0.549
FDM_features_1038	1.384	0.044	1.009	1.898	0.543
FDM_features_1645	1.217	0.044	1.005	1.473	0.56
FDM_features_1954	1.226	0.044	1.006	1.494	0.555
FDM_features_3192	1.467	0.044	1.01	2.131	0.548
FDM_features_3195	1.361	0.044	1.008	1.838	0.551
FDM_features_3603	0.547	0.044	0.304	0.984	0.538
FDM_features_644	1.196	0.045	1.004	1.424	0.551
FDM_features_672	1.294	0.045	1.006	1.664	0.549
FDM_features_2094	1.24	0.045	1.005	1.529	0.554
FDM_features_2222	1.377	0.045	1.007	1.884	0.543
FDM_features_2230	1.234	0.045	1.004	1.516	0.548
FDM_features_2499	1.141	0.045	1.003	1.298	0.555
FDM_features_2530	1.317	0.045	1.006	1.724	0.539
FDM_features_2608	1.292	0.045	1.006	1.66	0.552
FDM_features_2907	1.835	0.045	1.013	3.325	0.533
FDM_features_3403	1.201	0.045	1.004	1.436	0.558
FDM_features_3508	1.202	0.045	1.004	1.439	0.562
FDM_features_3902	1.245	0.045	1.004	1.544	0.526
FDM_features_4044	1.791	0.045	1.014	3.161	0.528
FDM_features_144	1.215	0.046	1.004	1.472	0.555
FDM_features_226	1.634	0.046	1.008	2.649	0.548
FDM_features_1036	2.033	0.046	1.013	4.078	0.531
FDM_features_1054	1.255	0.046	1.004	1.569	0.548
FDM_features_1794	1.275	0.046	1.004	1.619	0.559
FDM_features_2330	1.134	0.046	1.002	1.283	0.549
FDM_features_2333	1.143	0.046	1.002	1.304	0.548
FDM_features_3303	1.801	0.046	1.009	3.214	0.541
FDM_features_3524	1.221	0.046	1.003	1.485	0.537
FDM_features_3720	1.286	0.046	1.004	1.646	0.544
FDM_features_3882	1.397	0.046	1.006	1.939	0.543
FDM_features_4059	1.32	0.046	1.005	1.734	0.568
FDM_features_4062	1.332	0.046	1.005	1.766	0.559
FDM_features_489	0.351	0.047	0.125	0.985	0.545
FDM_features_599	1.213	0.047	1.003	1.467	0.54
FDM_features_641	1.138	0.047	1.002	1.294	0.559
FDM_features_740	1.527	0.047	1.005	2.319	0.543
FDM_features_1108	1.284	0.047	1.003	1.642	0.563
FDM_features_1194	1.231	0.047	1.003	1.511	0.551
FDM_features_1489	1.254	0.047	1.003	1.568	0.546
FDM_features_2398	1.8	0.047	1.008	3.213	0.539
FDM_features_3264	0.325	0.047	0.108	0.983	0.52
FDM_features_3596	1.21	0.047	1.003	1.46	0.551
FDM_features_3658	2.121	0.047	1.009	4.461	0.559
FDM_features_3801	1.293	0.047	1.004	1.667	0.56
FDM_features_3990	0.595	0.047	0.357	0.992	0.543
FDM_features_220	1.217	0.048	1.002	1.48	0.568
FDM_features_419	1.234	0.048	1.002	1.52	0.537
FDM_features_452	1.232	0.048	1.002	1.515	0.54
FDM_features_561	0.575	0.048	0.332	0.996	0.547
FDM_features_564	1.352	0.048	1.003	1.824	0.544
FDM_features_616	0.483	0.048	0.234	0.994	0.54
FDM_features_1155	1.237	0.048	1.001	1.528	0.563
FDM_features_1433	1.262	0.048	1.002	1.589	0.555
FDM_features_1994	1.261	0.048	1.002	1.588	0.536
FDM_features_2188	1.564	0.048	1.003	2.438	0.553
FDM_features_2374	1.138	0.048	1.001	1.293	0.544
FDM_features_2431	1.468	0.048	1.004	2.146	0.546
FDM_features_2749	1.474	0.048	1.004	2.165	0.534
FDM_features_2972	1.263	0.048	1.002	1.59	0.546
FDM_features_3526	1.27	0.048	1.002	1.611	0.545
FDM_features_3985	1.482	0.048	1.003	2.189	0.534
FDM_features_14	0.606	0.049	0.368	0.997	0.535
FDM_features_367	1.432	0.049	1.002	2.046	0.562
FDM_features_665	1.215	0.049	1.001	1.476	0.54
FDM_features_682	0.664	0.049	0.442	0.999	0.539
FDM_features_1498	0.671	0.049	0.451	0.999	0.543
FDM_features_1683	1.137	0.049	1.001	1.291	0.543
FDM_features_1877	1.18	0.049	1.001	1.392	0.558
FDM_features_2560	1.158	0.049	1.001	1.339	0.554
FDM_features_2577	1.292	0.049	1.001	1.667	0.532
FDM_features_2951	1.351	0.049	1.001	1.822	0.537
FDM_features_3146	1.271	0.049	1.002	1.613	0.556
FDM_features_3213	1.47	0.049	1.002	2.155	0.551
FDM_features_3374	1.298	0.049	1.001	1.683	0.54
FDM_features_3586	1.319	0.049	1.002	1.737	0.542
FDM_features_3977	1.147	0.049	1.001	1.315	0.544
FDM_features_3	2.084	0.05	1.001	4.339	0.571
FDM_features_478	1.197	0.05	1	1.432	0.553
FDM_features_573	1.355	0.05	1	1.834	0.548
FDM_features_1731	1.227	0.05	1	1.506	0.564
FDM_features_1789	1.398	0.05	1	1.953	0.558
FDM_features_2675	1.207	0.05	1	1.456	0.55
[truncated: 27 more columns]
